# Supplementary material for: Discordance between different bioinformatic methods for identifying resistance genes from short-read genomic data, with a focus on Escherichia coli
Source: Microb Genom. 2023 Dec 15;9(12):001151. doi: 10.1099/mgen.0.001151 (PMC10763500; doi:10.1099/mgen.0.001151)
Supplement: Supplementary material 2 [file mgen-9-1151-s001.xlsx]

## Sheet: Sheet1
040cf477-6b3a-4f0c-80bd-259e4b7c1791	APHA	SAMEA114299442	PRJEB26317
1753ee48-e1e7-46c5-b692-0a947f0ceb00	APHA	SAMEA114299443	PRJEB26317
18a71f63-d35c-41b2-ac5d-e454afe3e21b	APHA	SAMEA114299444	PRJEB26317
3a6b154d-edac-467f-b43d-5ddf8a2601eb	APHA	SAMEA114299445	PRJEB26317
6c58adc4-da7f-4e7b-94df-43acb9e26020	APHA	SAMEA114299446	PRJEB26317
ba0efe47-9e8d-4fa0-8b4b-f6720b5c8eb5	APHA	SAMEA114299447	PRJEB26317
bdbb0f62-ea10-4f35-baba-6cc8d1b3ff9d	APHA	SAMEA114299448	PRJEB26317
ca9321c4-68f9-4761-8c3b-5eac694520ad	APHA	SAMEA114299449	PRJEB26317
d3ee21a8-df8c-4466-856e-ac6ea5bff5fa	APHA	SAMEA114299450	PRJEB26317
e8b26a0c-703c-46cf-9d06-8a4329ad4279	APHA	SAMEA114299451	PRJEB26317
f119aed0-c519-4442-bde0-d3019e424f42	APHA	SAMEA114299452	PRJEB26317
f6ac8a4c-fb36-4e02-bacd-bf31a236b492	APHA	SAMEA114299453	PRJEB26317
5567a51f-86c1-4c22-bd5d-ccf7830b0bc4	APHA	SAMEA4644774	PRJEB26317
6c92bc0d-b448-4603-a071-3d27c6069d6d	APHA	SAMEA4644775	PRJEB26317
61bc22e4-4564-4982-bf21-f05f1d1495ee	APHA	SAMEA4644776	PRJEB26317
b879c11b-52c9-4a0c-8a41-9b4933b53e2a	APHA	SAMEA4644777	PRJEB26317
6c7fb8bf-5035-4607-844c-2153aa37fd19	APHA	SAMEA4644778	PRJEB26317
805ee933-4cd8-4e5b-8d8d-edfb2ed46406	APHA	SAMEA4644779	PRJEB26317
cb635146-6734-4e81-ada9-3b31dfc77979	APHA	SAMEA4644780	PRJEB26317
819ea3b6-f7d4-4e99-9bdc-7efbde3c20b5	APHA	SAMEA4644781	PRJEB26317
cba3fc94-2e94-41d9-a91d-931469e83590	APHA	SAMEA4644782	PRJEB26317
99e95e8f-172b-427e-9b55-0a8c034abf36	APHA	SAMEA4644783	PRJEB26317
b81ef6a9-e8d2-41d8-9174-7fda45a5fbe5	APHA	SAMEA4644784	PRJEB26317
16aa98d7-4d85-4d87-8d96-38e0e20455af	APHA	SAMEA4644785	PRJEB26317
c272ed25-412f-42df-80f0-3f21e7969f6e	APHA	SAMEA4644786	PRJEB26317
b296e329-a0b1-41d4-b6e3-09f8e885011e	APHA	SAMEA4644787	PRJEB26317
aa7c6c04-7e8e-44d7-bc44-a6537933e598	APHA	SAMEA4644788	PRJEB26317
e76055a1-bf7d-4001-9903-1b53d374e19d	APHA	SAMEA4644789	PRJEB26317
3eeb8fe3-c47e-4196-a168-017273763f19	APHA	SAMEA4644790	PRJEB26317
d4b27795-ffbd-44d4-a4df-19806e7f59d8	APHA	SAMEA4644791	PRJEB26317
1228cb36-d064-4974-8c85-65e6d2bca049	APHA	SAMEA4644794	PRJEB26317
9e1ece91-d7e7-409f-94bf-e54cfaa4955d	APHA	SAMEA4644795	PRJEB26317
f259a9db-0352-4943-beb4-6cd0e19f0382	APHA	SAMEA4644796	PRJEB26317
66d3da7e-8763-4c1d-85d5-d6dd1d27eb58	APHA	SAMEA4644797	PRJEB26317
46a31c04-6e53-4327-a64d-af17ea2aa40a	APHA	SAMEA4644798	PRJEB26317
30d77eb9-5bfc-4bab-9570-3622fa262d59	APHA	SAMEA4644799	PRJEB26317
0e95a104-4d3d-4b73-94a5-7651ca57592c	APHA	SAMEA4644800	PRJEB26317
4c8657d5-867f-44ae-ab6e-03110f2f415d	APHA	SAMEA4644801	PRJEB26317
ed63b4c7-07e5-4790-934c-28608ef13d9e	APHA	SAMEA4644802	PRJEB26317
fdc4779f-a769-495a-9aa9-4fe71cc24a43	APHA	SAMEA4644803	PRJEB26317
32254dda-8a66-47e8-9e3e-c089c35b8fae	APHA	SAMEA4644804	PRJEB26317
773ea4cf-9f40-4efb-8028-d01de575ed5a	APHA	SAMEA4644805	PRJEB26317
2ab960b1-c383-48bc-8dc5-53b057bf6e37	APHA	SAMEA4644806	PRJEB26317
6bb97028-eff6-4c3d-b885-e95a33d4ea99	APHA	SAMEA4644807	PRJEB26317
1f2df0b9-6e98-4c96-90c0-6d92da0ae1b9	APHA	SAMEA4644808	PRJEB26317
dd94954d-b8e6-4289-8d98-628447f4a21e	APHA	SAMEA4644809	PRJEB26317
f0ff950f-d589-47ca-ae72-59109fb3efa1	APHA	SAMEA4644812	PRJEB26317
318bb4cf-bb39-4aa5-ac0b-f250d6175aa2	APHA	SAMEA4644813	PRJEB26317
3831ed4c-eb2e-4416-a657-736acb08b8d8	APHA	SAMEA4644814	PRJEB26317
5c8fd344-30a8-4bc4-8261-0c42312a2422	APHA	SAMEA4644815	PRJEB26317
96d53da9-7455-4b64-b209-e274f6e445bb	APHA	SAMEA4644816	PRJEB26317
140524ca-8b51-4fd0-a57f-de1f93692a66	APHA	SAMEA4644817	PRJEB26317
9b727f0e-f009-4ee8-a157-fe268cccde43	APHA	SAMEA4644818	PRJEB26317
7ac1d19a-1a80-4865-969b-46c40eccfcb8	APHA	SAMEA4644819	PRJEB26317
1a755d13-fdcb-42e8-be09-22de323571cf	APHA	SAMEA4644820	PRJEB26317
6d3d68f2-9693-428d-820d-89e34c08cf9e	APHA	SAMEA4644821	PRJEB26317
84bb73c0-3deb-4d8a-9a86-c8e891247f28	APHA	SAMEA4644822	PRJEB26317
460d7318-1f63-45a0-a504-d6814b3e4e45	APHA	SAMEA4644823	PRJEB26317
e7b5959e-aaa9-4cfa-816c-9da60bf23376	APHA	SAMEA4644824	PRJEB26317
608b3512-2eb0-4c49-be5a-d2b9fb1b02fd	APHA	SAMEA4644825	PRJEB26317
505b96ed-a828-4c8b-b5ea-49c919988ccc	APHA	SAMEA4644826	PRJEB26317
a9370c67-d9fd-414d-b358-9b82a7d82879	APHA	SAMEA4644827	PRJEB26317
3bcd3d92-9137-49d4-a8a5-5617fec92b4d	APHA	SAMEA4644828	PRJEB26317
e21ba09e-7c02-4bad-806d-fb7306179797	APHA	SAMEA4644829	PRJEB26317
2c54bf8a-bb6e-4dd7-b642-08afbfc8f8f3	APHA	SAMEA4644830	PRJEB26317
c4225a15-5219-4143-b355-4aff3d330f4c	APHA	SAMEA4644831	PRJEB26317
94a1a012-4aad-401d-99ae-5f621eeb2fdd	APHA	SAMEA4644832	PRJEB26317
1f26c96d-3be5-4166-899f-979bd3ee9599	APHA	SAMEA4644833	PRJEB26317
8edc279c-cee8-49e0-9bcf-21a3d8b62221	APHA	SAMEA4644834	PRJEB26317
e570bcf9-b3fc-43b1-98f8-df6f780cd9ee	APHA	SAMEA4644835	PRJEB26317
6c30aedb-36d6-4b52-92e0-2cc71bf916c7	APHA	SAMEA4644836	PRJEB26317
fc066554-2f5b-49b2-8c8f-c0b53ff55385	APHA	SAMEA4644837	PRJEB26317
a012d392-831e-4376-8fa7-bba812ffc828	APHA	SAMEA4644838	PRJEB26317
888f5fa8-556e-40f5-8177-5f9423a8e0a4	APHA	SAMEA4644839	PRJEB26317
9060b4ea-87ee-4d89-985a-3764b97d8ea2	APHA	SAMEA4644840	PRJEB26317
7e2bf125-d61c-46c6-9f1d-1934eeeebbfe	APHA	SAMEA4644841	PRJEB26317
5094d453-76fd-4c9e-bca0-ea8bf252e7b7	APHA	SAMEA4644842	PRJEB26317
2e849c74-f041-4399-bfea-4ccc5b098728	APHA	SAMEA4644843	PRJEB26317
35b92e3c-98f1-4691-94c0-6fe8b3fcc9ff	APHA	SAMEA4644844	PRJEB26317
c7b7fea2-cfa1-4c12-8008-49d44ef3c893	APHA	SAMEA4644845	PRJEB26317
a2dee48c-2577-4a1b-842b-9115b4647f2d	APHA	SAMEA4644846	PRJEB26317
521eb091-b404-4a56-b854-43b09e0e1cba	APHA	SAMEA4644847	PRJEB26317
b240d96e-eee1-4948-a3aa-e91c820980b0	APHA	SAMEA4644848	PRJEB26317
e5b7a9c1-4579-46ce-9fb4-52e0780a584c	APHA	SAMEA4644849	PRJEB26317
e7daf5fc-96e3-45be-907f-1b7440d4cd6f	APHA	SAMEA4644850	PRJEB26317
5f14941c-3e90-4c4e-b455-7a4431019d74	APHA	SAMEA4644851	PRJEB26317
5c6b6f2e-6256-4ec9-8f89-e1e65c6437dc	APHA	SAMEA4644852	PRJEB26317
ad3b8e34-9ae0-4fac-be6d-b3efe2c4225c	APHA	SAMEA4644853	PRJEB26317
753541d4-1859-430f-b9ce-2d3b21fc5dae	APHA	SAMEA4644854	PRJEB26317
e408ac89-44da-4f60-8b84-d882fb298670	APHA	SAMEA4644855	PRJEB26317
4c43cc81-fd9e-49de-b349-858331ff7c35	APHA	SAMEA4644856	PRJEB26317
bb6352b0-8ff6-4333-9343-ffcdf2f08d3b	APHA	SAMEA4644857	PRJEB26317
d6d1d79f-8c97-4bf1-b43e-9635e7a4feb4	APHA	SAMEA4644858	PRJEB26317
33e90d98-3b1a-4012-9f32-8060c7d0e43c	APHA	SAMEA4644859	PRJEB26317
a3a106ef-c4d4-40b9-9d8d-6e13fd2cfdf0	APHA	SAMEA4644860	PRJEB26317
9a096589-3f85-49e8-a9a5-234c9a0421b1	APHA	SAMEA4644861	PRJEB26317
2d8fd353-2016-40f8-999e-e39205d240c8	APHA	SAMEA4644862	PRJEB26317
f6a656f6-3d6f-4adb-9302-ac8e49a50be8	APHA	SAMEA4644863	PRJEB26317
1588f646-def5-457c-aae4-1e24b8be1986	APHA	SAMEA4644864	PRJEB26317
0ce51ffd-e333-4007-a30e-339fc4e8f0e2	APHA	SAMEA4644866	PRJEB26317
23f50fbe-b9e5-4a3b-a231-4aef08d6208d	APHA	SAMEA4644867	PRJEB26317
917985f3-4164-452d-b7c5-82f023755fa1	APHA	SAMEA4644868	PRJEB26317
42198580-27f6-45ac-b208-4785ab399432	APHA	SAMEA4644869	PRJEB26317
5f6eabac-3cba-4b6c-a6d9-1cf8b54a250c	APHA	SAMEA4644870	PRJEB26317
db22b88f-aafe-4465-82cb-ad6453e2ca36	APHA	SAMEA4644871	PRJEB26317
dad2515e-316c-4adc-a018-94451eb91a76	APHA	SAMEA4644873	PRJEB26317
ab4921a3-c2ac-40a1-b37a-696ece7d1544	APHA	SAMEA4644874	PRJEB26317
4f6bfcf9-5329-4483-a993-4634c120063f	APHA	SAMEA4644875	PRJEB26317
593680cd-7c62-4a69-8bda-6cf788c3da68	APHA	SAMEA4644876	PRJEB26317
3e0bf841-3493-40cc-8f3f-c77843beb9de	APHA	SAMEA4644877	PRJEB26317
e64729b9-15e6-4fa1-b4d2-42f1c6aa8008	APHA	SAMEA4644878	PRJEB26317
5948f1e6-d142-4c83-a0d5-51cedd58e4cd	APHA	SAMEA4644879	PRJEB26317
2ad7b1e0-fff5-45ca-a8a3-5d2a73283ce0	APHA	SAMEA4644880	PRJEB26317
e90a4d62-a381-4365-8243-c4b3b2b5bdf2	APHA	SAMEA4644881	PRJEB26317
ead3670d-7d5b-4e4e-99c9-6c29b2bb95ac	APHA	SAMEA4644882	PRJEB26317
9a8b8483-64ff-4c27-8999-dc78cf43474c	APHA	SAMEA4644884	PRJEB26317
092bdfa4-214d-41ee-b09f-7e8f797b810e	APHA	SAMEA4644885	PRJEB26317
c4303325-07dd-4555-9f6a-202295f05822	APHA	SAMEA4644886	PRJEB26317
eb46f803-8408-4248-8e8b-7754330273c4	APHA	SAMEA4644887	PRJEB26317
2a9329ca-671f-4e69-b4bc-93b9499f422c	APHA	SAMEA4644888	PRJEB26317
f39e2a83-fbce-472c-ae6b-65a24009beb6	APHA	SAMEA4644889	PRJEB26317
e4243827-282f-45bb-81c6-98e28a090f70	APHA	SAMEA4644890	PRJEB26317
1dd0edac-6e9a-4531-b59f-2d45fb69cdd8	APHA	SAMEA4644891	PRJEB26317
d3ef209d-8156-496d-b07a-bc7d6168297d	APHA	SAMEA4644892	PRJEB26317
e2c6a1a0-d5c9-4a61-8b5a-909951012ee6	APHA	SAMEA4644894	PRJEB26317
840bb87d-9858-4127-ba62-0f783c1ec49d	APHA	SAMEA4644895	PRJEB26317
3f14c247-2e92-4f42-b367-9fba460835b1	APHA	SAMEA4644896	PRJEB26317
6ad22bd4-5505-42e5-8608-e37fd87dc54d	APHA	SAMEA4644897	PRJEB26317
530a76a4-43d4-4b7e-ae53-96701d103482	APHA	SAMEA4644898	PRJEB26317
894d49df-d546-46da-832c-da64ed11386a	APHA	SAMEA4644899	PRJEB26317
a109ce30-0477-4f57-8ea8-b946ff3172e3	APHA	SAMEA4644900	PRJEB26317
5e3c3d86-7429-4e0d-be4c-cc2aad74eec0	APHA	SAMEA4644901	PRJEB26317
4352182f-a2ab-43a7-a249-7c2d2e356349	APHA	SAMEA4644902	PRJEB26317
41cbc493-11e3-4a63-8ada-7821eb23a7ff	APHA	SAMEA4644903	PRJEB26317
b8ddfff0-d002-4e7c-9c8c-2ac3333a4b1c	APHA	SAMEA4644904	PRJEB26317
c2b482d7-9ec2-40e9-a5ee-8ef0ea561eb8	APHA	SAMEA4644905	PRJEB26317
3f25edd1-9152-48dc-8af6-cd4cc3bfaeda	APHA	SAMEA4644906	PRJEB26317
089429ea-ce46-498b-97d0-ee6fb9c5ab3b	APHA	SAMEA4644907	PRJEB26317
6d6bb9fd-40ea-4676-96f6-6cfa0f4cc73b	APHA	SAMEA4644908	PRJEB26317
9321a010-635a-44c0-958e-24009455eb50	APHA	SAMEA4644909	PRJEB26317
03f66486-c695-4990-a8eb-97e708c23db0	APHA	SAMEA4644910	PRJEB26317
97bf1a3d-0f2d-436b-a311-02b05374fa07	APHA	SAMEA4644911	PRJEB26317
89451582-9b16-4ff2-9099-8da3381106dd	APHA	SAMEA4644912	PRJEB26317
29633c8d-44bf-4ec6-9db9-7687ea17bdb8	APHA	SAMEA4644913	PRJEB26317
da62b209-905f-4f87-828a-f2fb83304024	APHA	SAMEA4644914	PRJEB26317
619fc03c-243b-44cd-89d6-5b01e00a7bbb	APHA	SAMEA4644915	PRJEB26317
dcf60d1b-80fa-4934-9f32-a56366ced064	APHA	SAMEA4644916	PRJEB26317
1b94d415-8632-4ad6-a2b7-5c6c9f07ca5a	APHA	SAMEA4644917	PRJEB26317
bf019284-a0d8-4823-8767-917bcc06d67e	APHA	SAMEA4644918	PRJEB26317
f1c1dd24-7c18-41e7-a3c6-a54b921a775c	APHA	SAMEA4644919	PRJEB26317
5d47cbbb-621e-4070-88d2-593debc26a56	APHA	SAMEA4644920	PRJEB26317
e89cdb35-b6d3-4467-becb-ed8cc0b1dc2d	APHA	SAMEA4644921	PRJEB26317
a2a73ec4-6d17-4e62-a70f-d5a4a457ceb9	APHA	SAMEA4644922	PRJEB26317
cee14498-bc04-4a27-9bb1-da52409ca297	APHA	SAMEA4644923	PRJEB26317
70f510f9-d269-44c7-b48f-efc27a571826	APHA	SAMEA4644924	PRJEB26317
d2579ed9-c222-4195-ae2a-6f4396cd4fcf	APHA	SAMEA4644925	PRJEB26317
7e482688-a643-41e4-8ee3-47c4178a0e00	APHA	SAMEA4644926	PRJEB26317
43f7daf9-035d-45ba-b6db-1b02ef682e0e	APHA	SAMEA4644927	PRJEB26317
a228c4ae-9054-411d-9f03-49ea2bd3e99b	APHA	SAMEA4644928	PRJEB26317
f189af00-b086-4e6e-8b1d-c0c17acf5fbd	APHA	SAMEA4644929	PRJEB26317
c1cbef4d-973d-4290-af0a-9096d355f545	APHA	SAMEA4644930	PRJEB26317
da0a271e-b52e-4154-9c3d-7d46bf954146	APHA	SAMEA4644931	PRJEB26317
27491e7a-7769-4ada-a527-89a5b9232ae9	APHA	SAMEA4644932	PRJEB26317
73857c88-ca06-4518-9610-6c7b33057b8f	APHA	SAMEA4644933	PRJEB26317
e9876cfd-9ca2-477a-9021-ab3a7cd74c39	APHA	SAMEA4644934	PRJEB26317
a32da900-67af-463f-8a4f-80a6edd3b5ac	APHA	SAMEA4644935	PRJEB26317
c65f924e-b3af-4ef3-af28-9c2157946737	APHA	SAMEA4644936	PRJEB26317
9f49e5a0-6720-4214-a241-440c9fb5fb29	APHA	SAMEA4644937	PRJEB26317
8a43699b-cf30-45dd-b3dc-fc9c3d2c47d6	APHA	SAMEA4644938	PRJEB26317
4594ca43-7704-4d06-aad4-eb244dcd225e	APHA	SAMEA4644939	PRJEB26317
a9a2fa2b-bffb-441f-98e4-6df5ea95fc6e	APHA	SAMEA4644940	PRJEB26317
d89b797f-b5aa-4c6d-843f-215f1d43198f	APHA	SAMEA4644941	PRJEB26317
cededa3c-6943-4a06-9318-29383d142e66	APHA	SAMEA4644942	PRJEB26317
624ce1ac-dd85-454a-b797-50faeffae43b	APHA	SAMEA4644943	PRJEB26317
a11b9ba5-dcdc-49b4-8205-10fad6fc0f86	APHA	SAMEA4644944	PRJEB26317
8fa45c1f-52c6-4aed-9f6e-0fb173bf7374	APHA	SAMEA4644945	PRJEB26317
05b941bc-f495-4100-88ec-b1ba11c2a4d8	APHA	SAMEA4644946	PRJEB26317
f5d99a7c-5210-4d5b-84b0-75dcfb38e63b	APHA	SAMEA4644948	PRJEB26317
e3af0d58-3c16-4395-aae3-87d53974b9cc	APHA	SAMEA4644949	PRJEB26317
369d8976-c506-41b8-b377-0bb7c8ab82e6	APHA	SAMEA4644950	PRJEB26317
19c64fe5-173e-4ab3-873b-4adf102e2443	APHA	SAMEA4644951	PRJEB26317
1a815893-81f3-4a26-85a8-2e027b12da73	APHA	SAMEA4644952	PRJEB26317
80cbdb5c-d062-48c2-ae3e-d8023fc2bb1a	APHA	SAMEA4644954	PRJEB26317
a1734ea4-5cc0-4f33-b01e-3816e3127d82	APHA	SAMEA4644955	PRJEB26317
8e81e0a2-2055-488a-9fa0-673420da6b8b	APHA	SAMEA4644956	PRJEB26317
e04f2b84-ba3f-4caf-9ffb-5a11253d97a1	APHA	SAMEA4644957	PRJEB26317
2bdf715f-2251-480f-bfcf-ee058eec15c0	APHA	SAMEA4644958	PRJEB26317
906c1fdb-04bf-4ce7-a9dc-668985d91cde	APHA	SAMEA4644959	PRJEB26317
91f8b1c7-c815-41c7-b038-a576b34971d6	APHA	SAMEA4644960	PRJEB26317
e8b87fea-3dc6-470d-a138-4a5591d26221	APHA	SAMEA4644961	PRJEB26317
f254fa3f-93d7-41e9-85c4-0d57e404f569	APHA	SAMEA4644963	PRJEB26317
a226ebde-5a0c-428a-a09b-78bfdb83cdd2	APHA	SAMEA4644965	PRJEB26317
61e4f14d-67c0-45b6-a2b4-31aac08457c0	APHA	SAMEA4644966	PRJEB26317
31695b2f-6223-4f17-8869-cf93e6403258	APHA	SAMEA4644967	PRJEB26317
f4d26ccd-6779-46b0-b611-682232be0637	APHA	SAMEA4644968	PRJEB26317
e61e754b-d470-44a5-8e2a-07bccafb4781	APHA	SAMEA4644969	PRJEB26317
6c85c450-8b47-4820-a02c-20757572352c	APHA	SAMEA4644970	PRJEB26317
896c0ef8-87ef-4c42-9ce8-c671b8fa578c	APHA	SAMEA4644971	PRJEB26317
66678e54-9b6a-4217-8065-b983d7d7e3ea	APHA	SAMEA4644972	PRJEB26317
f37e22ef-0177-4d02-8179-d58b1dac7ec3	APHA	SAMEA4644973	PRJEB26317
eba8d22e-ad77-4305-9ab4-cccbaafdf5da	APHA	SAMEA4644974	PRJEB26317
dfad8f45-820d-49a1-b0ae-a70e06f6012f	APHA	SAMEA4644975	PRJEB26317
8df29dab-af99-4617-9b43-4ef0d07c8259	APHA	SAMEA4644976	PRJEB26317
ad4e4842-c307-45c1-a6b4-eb1d4f5f6155	APHA	SAMEA4644977	PRJEB26317
73fa7473-97cf-4f11-9837-f5b4ae26601c	APHA	SAMEA4644978	PRJEB26317
318c0c12-0431-4bc8-b849-cf9ff688b433	APHA	SAMEA4644979	PRJEB26317
248a74c9-0555-4d4a-b0ba-cccfd9adcade	APHA	SAMEA4644980	PRJEB26317
5a2199fe-d9af-4314-9cca-b9d3a8379b78	APHA	SAMEA4644982	PRJEB26317
aa1e08dd-bf3e-453c-a1cb-9517be6c4a18	APHA	SAMEA4644983	PRJEB26317
698a6373-07d0-4bc0-a344-db78309ce044	APHA	SAMEA4644984	PRJEB26317
4b4351f9-5706-4664-b046-341f7fd88d46	APHA	SAMEA4644985	PRJEB26317
285dfed9-bf17-4549-9847-be6a736f99c3	APHA	SAMEA4644986	PRJEB26317
c7ce623f-2ddc-43c6-bdba-52f2c89eb894	APHA	SAMEA4644987	PRJEB26317
a861d97b-c213-4244-a416-44e22c2c7e6b	APHA	SAMEA4644988	PRJEB26317
d05a2400-8f24-43c7-9c81-96c061d77451	APHA	SAMEA4644989	PRJEB26317
a59e2a54-c780-49df-8251-ea14bc56523b	APHA	SAMEA4644990	PRJEB26317
468fda16-965a-447f-b93a-74986365793d	APHA	SAMEA4644991	PRJEB26317
99dc622a-5aa0-47a7-8060-c1226a7f2f91	APHA	SAMEA4644991	PRJEB26317
8002054e-6323-4443-a749-f6d70b0fbd32	APHA	SAMEA4644992	PRJEB26317
8be5d491-f80e-49c7-87ba-fbd8deb62aeb	APHA	SAMEA4644993	PRJEB26317
b509f19a-8b24-4149-96f8-fa161db98972	APHA	SAMEA4644994	PRJEB26317
25a0d6f0-b01a-4ecb-bc59-447bad88028e	APHA	SAMEA4644995	PRJEB26317
da23e23c-606f-4c02-9c87-61dab09c231c	APHA	SAMEA4644996	PRJEB26317
5f3cc6c5-8b46-4d3a-b484-5b0467bedecb	APHA	SAMEA4644997	PRJEB26317
0b066028-49dd-4a6e-90db-5d040a68b3db	APHA	SAMEA4644998	PRJEB26317
b85a98ab-cc0a-4c8f-805a-6838d80967ef	APHA	SAMEA4645000	PRJEB26317
e89611cc-c25a-4240-a1c5-45fb68f92fe1	APHA	SAMEA4645001	PRJEB26317
8b419bc6-3f02-4091-b6e1-41ebfb1deff1	APHA	SAMEA4645002	PRJEB26317
f4a8cd66-8ae6-421d-90d5-f93ceeaf9ae8	APHA	SAMEA4645003	PRJEB26317
b03eeac1-d358-4808-8547-dbad9380e5d7	APHA	SAMEA4645004	PRJEB26317
8d82f540-2a1c-4f13-9822-1a270ef87dae	APHA	SAMEA4645005	PRJEB26317
afc4899c-1c3c-4724-89ce-ad6b8061c8d2	APHA	SAMEA4645006	PRJEB26317
142b339e-89f3-4a1b-82cc-272ba8312b47	APHA	SAMEA4645007	PRJEB26317
e1e79656-1c5b-4125-ba68-e98f5bf03015	APHA	SAMEA4645008	PRJEB26317
eae58f2a-173c-4476-b6ec-6396b3fcfe8f	APHA	SAMEA4645009	PRJEB26317
e68058bd-069b-483b-98f8-bcf3f60860c5	APHA	SAMEA4645010	PRJEB26317
c73e05ee-1f0f-46c4-8bc9-4b05dc611303	APHA	SAMEA4645011	PRJEB26317
6aed59cd-df99-47a9-8921-c8de7e828104	APHA	SAMEA4645013	PRJEB26317
fc5263bf-393c-4cae-9665-0f1d884e4bbd	APHA	SAMEA4645014	PRJEB26317
eb3c717e-06da-4626-8cd8-b9c385d900ea	APHA	SAMEA4645015	PRJEB26317
c038da86-4368-404a-b439-629558921209	APHA	SAMEA4645016	PRJEB26317
5abd5e16-bba0-40c5-a3b1-7cd9bc59ff79	APHA	SAMEA4645017	PRJEB26317
258b6877-96c9-42e0-a410-749bd488ee24	APHA	SAMEA4645018	PRJEB26317
08aaf564-0348-4332-9a68-0b01e1aea6a9	APHA	SAMEA4645019	PRJEB26317
bf075408-62ac-413d-9f12-37bc36138dac	APHA	SAMEA4645020	PRJEB26317
63a0a2ce-50c3-4b6c-85be-fbf41f565cbf	APHA	SAMEA4645021	PRJEB26317
7ebb2d78-15ae-497e-93b2-c1093d1178c6	APHA	SAMEA4645022	PRJEB26317
2f5d84d1-f1ba-42a5-9d80-8d273aa5e634	APHA	SAMEA4645023	PRJEB26317
d3df685b-9459-4b43-b81b-05f0bcd5683c	APHA	SAMEA4645024	PRJEB26317
b7eb0b94-05a9-46c6-bb84-68965c25930c	APHA	SAMEA4645025	PRJEB26317
5e63a6d4-2ba6-4778-91e4-64a1c427d9df	APHA	SAMEA4645026	PRJEB26317
46a410d7-c850-48de-aeb3-4ad2f8ddbe15	APHA	SAMEA4645027	PRJEB26317
e5c06897-7f35-47b8-92be-68003fb7c9d7	APHA	SAMEA4645028	PRJEB26317
13abce94-ed36-4549-ad14-9ccb136262a7	APHA	SAMEA4645029	PRJEB26317
ad899496-25c1-46f4-b414-bbb30cce29a4	APHA	SAMEA4645031	PRJEB26317
02214389-bec0-4cf5-9d17-080943ebbe22	APHA	SAMEA4645032	PRJEB26317
c4fba97b-b24d-4ef9-8176-ad817085a5e0	APHA	SAMEA4645033	PRJEB26317
08015741-54cc-4f4e-a8ed-eaceba875b40	APHA	SAMEA4645035	PRJEB26317
46d9f6d0-44a8-4e81-9546-5969d8ee94f2	APHA	SAMEA4645037	PRJEB26317
b4ef4965-de9a-4292-b22a-5aa00c35b0f8	APHA	SAMEA4645038	PRJEB26317
21ecbb04-0769-4b63-8e9f-cc8a9e368e83	APHA	SAMEA4645039	PRJEB26317
cab053c4-7853-4e50-a0a2-ea46db1aa85d	APHA	SAMEA4645040	PRJEB26317
559f78ea-6adc-45ef-9006-b54e93b976cf	APHA	SAMEA4645041	PRJEB26317
8a7070fc-ba3b-405a-b30b-2f08b3c191ae	APHA	SAMEA4645042	PRJEB26317
85fbe341-0ac7-41c5-b4ab-3f8b82f117b7	APHA	SAMEA4645043	PRJEB26317
fec3086f-4f01-48cb-acb1-f09e5eeb89ec	APHA	SAMEA4645044	PRJEB26317
e596fa8e-72bd-43e2-bbfa-78aa699904fe	APHA	SAMEA4645045	PRJEB26317
1fe72f2c-755c-4349-96b1-a9b0e8dc8374	APHA	SAMEA4645046	PRJEB26317
caa84882-f0cb-4dbb-8c0e-29a6fbe139f6	APHA	SAMEA4645047	PRJEB26317
72c92907-0b96-4eae-9f74-a212e820b80c	APHA	SAMEA4645048	PRJEB26317
f670d103-d482-42a5-98d6-2cddb0fa0e75	APHA	SAMEA4645049	PRJEB26317
1620575a-d061-4570-bcb0-b42d8c6df742	APHA	SAMEA4645050	PRJEB26317
b7bf9d82-f509-4c8e-8c45-b8c99a97281a	APHA	SAMEA4645051	PRJEB26317
3da3381e-c0a4-4840-b521-f944a37f0c72	APHA	SAMEA4645052	PRJEB26317
70e0b131-cace-484b-a2dd-ac142a33f48b	APHA	SAMEA4645053	PRJEB26317
35f87d36-35d0-4183-a95c-09c6f2ac8ece	APHA	SAMEA4645054	PRJEB26317
8ef96223-bc63-4652-8f98-efbc25abc6ab	APHA	SAMEA4645055	PRJEB26317
8f806a72-8f43-4474-a08d-bd02ffafce8f	APHA	SAMEA4645056	PRJEB26317
7bd9dfe3-26df-4b84-8e65-d58cf98ac3a6	APHA	SAMEA4645057	PRJEB26317
2701a60e-44d9-48b5-a018-91b576e08898	APHA	SAMEA4645059	PRJEB26317
b513df32-d7ba-4aa3-adb9-f32451dcfc8f	APHA	SAMEA4645060	PRJEB26317
40435a69-3c84-4ea0-8261-56d139ec76a1	APHA	SAMEA4645061	PRJEB26317
ecb49154-3640-41fb-8abf-865cdd535650	APHA	SAMEA4645062	PRJEB26317
11823b11-27f3-483e-972f-af5374fd534b	APHA	SAMEA4645063	PRJEB26317
92fa7248-b385-40e2-8c8f-ba2714793cd4	APHA	SAMEA4645064	PRJEB26317
91cbd7fd-bbe8-4092-8731-cd246f9fcbd8	APHA	SAMEA4645065	PRJEB26317
caa34857-2d2d-450d-a402-e44d01fdf156	APHA	SAMEA4645066	PRJEB26317
0f1c8378-5429-4c60-ad22-9036262c2504	APHA	SAMEA4645067	PRJEB26317
5f95d5eb-66a2-4f1e-9ca2-58f39798cafa	APHA	SAMEA4645068	PRJEB26317
bc968f92-e708-4bae-8ce0-1132c624e393	APHA	SAMEA4645069	PRJEB26317
2b5e441b-700c-4b4e-baf4-c2658a3bde44	APHA	SAMEA4645070	PRJEB26317
f2d5a22d-2beb-4e7e-9d4c-d4563011c28e	APHA	SAMEA4645071	PRJEB26317
c79cb129-6e79-43de-9346-4369574ff139	APHA	SAMEA4645072	PRJEB26317
6a7f1f62-0fbd-48de-a515-77c02bad58ce	APHA	SAMEA4645073	PRJEB26317
57391963-c2ac-4164-bc1b-eecd6c763d91	APHA	SAMEA4645074	PRJEB26317
c867b4a8-c8d3-4bf8-9388-32d4e4a80c46	APHA	SAMEA4645075	PRJEB26317
c7bae241-c720-484e-968f-ec3891da7a77	APHA	SAMEA4645076	PRJEB26317
7a3f2447-f1e1-419b-8d6a-948ee74d0951	APHA	SAMEA4645077	PRJEB26317
5d35f47d-32f6-4275-8677-a248f0bee188	APHA	SAMEA4645078	PRJEB26317
9c240243-741f-4e20-9f9b-8410336bf5a0	APHA	SAMEA4645079	PRJEB26317
c6ebf1a7-8f44-4dbd-a444-944462834bf1	APHA	SAMEA4645080	PRJEB26317
8654af41-dc8b-47f9-ae00-c7cbbd15c5ff	APHA	SAMEA4645081	PRJEB26317
d3008a43-352e-4bb8-8c92-135c3aff35d8	APHA	SAMEA4645082	PRJEB26317
96caa973-8cf6-43d1-8672-347a233a93e7	APHA	SAMEA4645083	PRJEB26317
939e5da1-6240-4d77-aa23-28920ae6b947	APHA	SAMEA4645084	PRJEB26317
019966d5-53a6-44fc-86c1-5dc411e2fb2e	APHA	SAMEA4645085	PRJEB26317
28083228-bde1-4393-b28a-d43930c6910b	APHA	SAMEA4645086	PRJEB26317
86ff6ebb-6527-4998-b44d-fad22fc5883c	APHA	SAMEA4645087	PRJEB26317
3fb53556-5530-4106-9088-8376de5c0067	APHA	SAMEA4645088	PRJEB26317
80403407-5d7a-4cfb-b653-daf9bf6c6e22	APHA	SAMEA4645089	PRJEB26317
a60a18ae-dafc-4d30-83d2-e36b8d3b1253	APHA	SAMEA4645090	PRJEB26317
0672f959-c858-4743-8bef-f91d0a2eb326	APHA	SAMEA4645091	PRJEB26317
9a5943c8-4bf9-4058-bea5-3969ffa7077d	APHA	SAMEA4645092	PRJEB26317
bf104c52-3163-40e8-ab65-3c50f55c00ff	APHA	SAMEA4645093	PRJEB26317
74fe77cd-8c10-4371-a403-3482a7100df3	APHA	SAMEA4645094	PRJEB26317
2891b4ca-8b22-4be6-a975-514989802dbd	APHA	SAMEA4645095	PRJEB26317
84990a48-0bfb-4e63-af96-bec768bad4bb	APHA	SAMEA4645096	PRJEB26317
3273c931-1308-4bdd-a3d9-e57c8985dbc6	APHA	SAMEA4645097	PRJEB26317
ecd3c38d-14ec-4a32-8e1a-41f6efcb5ae6	APHA	SAMEA4645098	PRJEB26317
bd248dc6-fa3d-4a09-b361-e704c449f031	APHA	SAMEA4645099	PRJEB26317
bde394d9-710e-4cd5-b7e5-6e6d752b69b7	APHA	SAMEA4645100	PRJEB26317
db1b2378-d246-4a25-b251-174fc7f4963c	APHA	SAMEA4645101	PRJEB26317
3bd690d5-a36d-427e-948f-2b5189e8e3dd	APHA	SAMEA4645102	PRJEB26317
59c05bfe-0a08-4bed-9794-94914f4f87ff	APHA	SAMEA4645103	PRJEB26317
79d5ba2f-6ebf-4432-8f98-0ed3d9242cd6	APHA	SAMEA4645104	PRJEB26317
89c73871-51f2-44d6-957c-90a95820145b	APHA	SAMEA4645105	PRJEB26317
c2d134e0-f720-414e-82bf-d2bd30d3155a	APHA	SAMEA4645106	PRJEB26317
374a7e03-4307-4f18-bda9-9f96de297b8b	APHA	SAMEA4645107	PRJEB26317
263689fa-6b68-4bd7-8fab-c6c3c241486a	APHA	SAMEA4645109	PRJEB26317
8f0c22c5-6815-4db6-ab53-7fe19ea121e6	APHA	SAMEA4645110	PRJEB26317
76f3566a-fcaa-449d-91bc-db17557224f5	APHA	SAMEA4645111	PRJEB26317
85e18e49-c980-43ab-b2cc-220f339a8b09	APHA	SAMEA4645112	PRJEB26317
fa9eeccf-f9ea-4b16-bb5f-02a69d032f19	APHA	SAMEA4645113	PRJEB26317
cb16a2a4-9efb-4ce8-9ad4-0bf3ab5cdf0a	APHA	SAMEA4645114	PRJEB26317
36cc5dcf-7f2f-416c-b83f-31873778d7fa	APHA	SAMEA4645116	PRJEB26317
07552a4a-d7fc-4e8b-bc17-21569c96fd56	APHA	SAMEA4645117	PRJEB26317
0c8eaf38-dbaf-4088-8845-8a45a1b98a92	APHA	SAMEA4645118	PRJEB26317
bef32209-b3c2-4988-abfc-2b0cb9903108	APHA	SAMEA4645119	PRJEB26317
fde1a2d0-b03c-426a-91f2-d9fad66d8c8b	APHA	SAMEA4645120	PRJEB26317
51bea429-d7bd-4112-991e-a5fcfe52fba6	APHA	SAMEA4645121	PRJEB26317
01485841-e17b-45e8-8a54-c1ff38ddddb0	APHA	SAMEA4645122	PRJEB26317
ab9681c6-adb5-4f0e-b017-9ddb7744abfe	APHA	SAMEA4645123	PRJEB26317
7bc55a7e-bcfe-4613-ac18-ca04055b551a	APHA	SAMEA4645124	PRJEB26317
04cb8222-4ac4-4f82-a254-728de1e22332	APHA	SAMEA4645126	PRJEB26317
a3bd86ea-6827-46cd-a75b-c9aa706a1c77	APHA	SAMEA4645127	PRJEB26317
38b6a8fb-a0b2-4917-bd6c-b62d11abc155	APHA	SAMEA4645128	PRJEB26317
cc90fb60-1ff5-4320-b22f-af6018abefb6	APHA	SAMEA4645129	PRJEB26317
29a2926d-2281-4af1-b26f-e6f1abbb3339	APHA	SAMEA4645130	PRJEB26317
45b47af8-ceb1-491f-b166-b409c75bd836	APHA	SAMEA4645131	PRJEB26317
90d67560-20cc-498f-8a33-3ee00881267a	APHA	SAMEA4645132	PRJEB26317
fd95524d-aacd-4dd9-9537-49fef9630209	APHA	SAMEA4645133	PRJEB26317
e85d0f3d-d1ee-4673-8fed-e7a04dbdd83f	APHA	SAMEA4645134	PRJEB26317
d9a79835-398b-4a6c-8c27-67038c6d3f16	APHA	SAMEA4645135	PRJEB26317
3ee3a0a1-5960-4fa2-a4b6-ebbd5ba3b527	APHA	SAMEA4645136	PRJEB26317
afdc527d-b913-40b9-82ce-cfed0a52ec73	APHA	SAMEA4645137	PRJEB26317
a9acb058-d664-4cd2-a9ed-f39644295ccd	APHA	SAMEA4645138	PRJEB26317
2cda790b-8a4e-427e-ac31-478ab2842900	APHA	SAMEA4645139	PRJEB26317
d50ef199-9cab-4512-8b1e-dee14c1cc714	APHA	SAMEA4645140	PRJEB26317
0c775a6a-0254-4e92-a59f-526b4dd54767	APHA	SAMEA4645141	PRJEB26317
0b7d4664-0e5d-4cc6-a604-75ea6445869b	APHA	SAMEA4645142	PRJEB26317
ea3437bc-8669-4fcb-b908-73d7e3200023	APHA	SAMEA4645143	PRJEB26317
0fdf0d29-939f-4a6e-8769-6433ee17f0b1	APHA	SAMEA4645144	PRJEB26317
8d282921-7d18-4780-9104-08c43243ba04	APHA	SAMEA4645146	PRJEB26317
a12a21c5-1e51-4ada-a052-dea7d0ac4023	APHA	SAMEA4645147	PRJEB26317
6a79e9e5-7ed8-4e89-bc62-62eac1269c27	APHA	SAMEA4645148	PRJEB26317
3544ee8c-3c61-4f50-aabc-94e0ebf05c54	APHA	SAMEA4645149	PRJEB26317
aeb98488-05e3-451f-b29c-b308a853c628	APHA	SAMEA4645150	PRJEB26317
d935934d-464f-43c3-899d-4304f1c3dfc8	APHA	SAMEA4645151	PRJEB26317
837e9fb9-6ab3-4af6-abfc-ad3f871a975f	APHA	SAMEA4645152	PRJEB26317
3fc63a64-eb5c-4c7f-b499-7dbdfbff3398	APHA	SAMEA4645153	PRJEB26317
4472caec-32a3-479e-9f25-a8c811d1f5f1	APHA	SAMEA4645155	PRJEB26317
a8dab80f-0835-43ef-9d20-343dd32c1766	APHA	SAMEA4645157	PRJEB26317
7f0456ed-a34e-4f16-9ac8-f8c2b1b6585b	APHA	SAMEA4645158	PRJEB26317
b2e6ba09-aa02-45b9-bdda-484ff4779e53	APHA	SAMEA4645159	PRJEB26317
e6632d04-ab8a-4f6a-8053-ebef1bbc98e8	APHA	SAMEA4645160	PRJEB26317
eb4099e7-f774-4d6d-9867-0df72671cb2d	APHA	SAMEA4645161	PRJEB26317
49c959fb-0c83-4c4d-bc02-1d8bf63537ca	APHA	SAMEA4645162	PRJEB26317
1b4f1a00-1c95-4738-8f84-1745d5fc6122	APHA	SAMEA4645163	PRJEB26317
0ea7b340-9e49-4233-a794-21770567ee50	APHA	SAMEA4645164	PRJEB26317
48de4a5f-e254-4099-a176-b5547dfd15f1	APHA	SAMEA4645165	PRJEB26317
39e58a30-e910-4721-9c0a-305df8edc00f	APHA	SAMEA4645166	PRJEB26317
07db11f8-1914-4015-b325-eb9ce461522d	APHA	SAMEA4645167	PRJEB26317
83cd83a3-85f4-4274-9cd5-27533034ceb7	APHA	SAMEA4645170	PRJEB26317
ebe56b45-259c-482d-ba04-035442fb5b92	APHA	SAMEA4645171	PRJEB26317
27df7ad0-1161-4e6c-aed0-da854ceb2a32	APHA	SAMEA4645172	PRJEB26317
86117804-5db0-41a2-bd16-35e0b94ca568	APHA	SAMEA4645175	PRJEB26317
e3b495b1-0c79-4f7e-86c9-fb963510b73a	APHA	SAMEA4645176	PRJEB26317
d056c727-21f1-49d8-abe8-bc1c4941ffc9	APHA	SAMEA4645177	PRJEB26317
19164d19-c274-41f1-b8d5-b9d1c471fdb1	APHA	SAMEA4645178	PRJEB26317
dc90a30e-2cf7-4d95-afac-88275be60735	APHA	SAMEA4645179	PRJEB26317
4da9722e-4ff3-4c81-9174-cad586d6b2a6	APHA	SAMEA4645180	PRJEB26317
82e40b8d-1917-4b47-b772-8e4989dbe90c	APHA	SAMEA4645181	PRJEB26317
014b212d-9b92-4a4d-8d24-572b61f5b509	APHA	SAMEA4645182	PRJEB26317
f0edd78c-8f95-48fe-a9eb-824b477dd8d5	APHA	SAMEA4645183	PRJEB26317
cb6fbf6d-846c-4066-af39-9fc9148d4881	APHA	SAMEA4645184	PRJEB26317
8c892c36-5beb-417b-af27-9a34e428c929	APHA	SAMEA4645185	PRJEB26317
11c06c3b-ce5e-4b3a-8cb7-d56a2fe34128	APHA	SAMEA4645186	PRJEB26317
a3552b59-8d67-4825-b72e-309198d9ab09	APHA	SAMEA4645187	PRJEB26317
39f73ab2-b167-4eaf-b1aa-97f46126c4fe	APHA	SAMEA4645188	PRJEB26317
f692bb51-2932-4905-a8ad-5ead7480dd16	APHA	SAMEA4645188	PRJEB26317
56602d00-e08c-4f23-af68-6883021c3151	APHA	SAMEA4645189	PRJEB26317
e3f7d89a-7fc9-4f79-93e2-64e6bd55ce76	APHA	SAMEA4645190	PRJEB26317
deebcd2d-32c4-4daf-a7d8-48313104c967	APHA	SAMEA4645191	PRJEB26317
d7bcc5d1-f945-4418-a96b-c71fc439d2d0	APHA	SAMEA4645192	PRJEB26317
a171a302-1c3d-4c2d-890a-bdcbb84dd2e8	APHA	SAMEA4645193	PRJEB26317
0cb26e87-031e-448b-adde-ea8fda689daa	APHA	SAMEA4645194	PRJEB26317
9430b65e-e848-4a41-9c74-462e10608f9c	APHA	SAMEA4645195	PRJEB26317
5630e559-1bf2-4b8f-ab77-7cbed66e1ec6	APHA	SAMEA4645196	PRJEB26317
f9d12afb-683a-4e4a-bd6b-fed9f97bd65a	APHA	SAMEA4645197	PRJEB26317
fa02ce62-d857-4aca-a08a-02cc56d673b5	APHA	SAMEA4645198	PRJEB26317
94f1e679-11a8-43e8-8c53-865e82333ba4	APHA	SAMEA4645199	PRJEB26317
c50a013d-5ff2-48ca-8d49-c3fc77af8cbc	APHA	SAMEA4645200	PRJEB26317
003985c1-b666-4d7f-b9d5-62f5d285f3e9	APHA	SAMEA4645201	PRJEB26317
ca9cfec3-9d97-4857-985a-3f39b8452e49	APHA	SAMEA4645202	PRJEB26317
d0ccf426-c918-4c6c-86c7-3b4726596d96	APHA	SAMEA4645203	PRJEB26317
29099b1d-9131-452b-a2ed-10cbf4f40992	APHA	SAMEA4645204	PRJEB26317
20e632fc-94b0-4f0d-a1d8-7d3258a689c2	APHA	SAMEA4645206	PRJEB26317
d6224c78-0cfa-4699-b043-bed4bf05e20c	APHA	SAMEA4645207	PRJEB26317
b77543f5-6ece-4dbd-9a59-290b5febf406	APHA	SAMEA4645208	PRJEB26317
2fbbb304-904c-4546-9878-3993808f2f1e	APHA	SAMEA4645209	PRJEB26317
3c471052-6b80-46ad-afa4-6b99bf1fe3bd	APHA	SAMEA4645210	PRJEB26317
bf68c8a1-e50a-4a65-b09c-e26a239352ba	APHA	SAMEA4645211	PRJEB26317
5a0c6b48-e1c6-4f8e-b5e8-f656b7d60a55	APHA	SAMEA4645212	PRJEB26317
50a86f45-1197-40fa-8a2b-c49659b4d76b	APHA	SAMEA4645213	PRJEB26317
29332f7b-8ec3-4b70-8825-11faa68ec1db	APHA	SAMEA4645214	PRJEB26317
b1216cde-86e5-4195-9552-085c220b4c6f	APHA	SAMEA4645215	PRJEB26317
c59349c0-f870-4305-81c3-43a1b51b5a87	APHA	SAMEA4645216	PRJEB26317
d8e70aae-4465-45e0-befa-996035a3f1c6	APHA	SAMEA4645217	PRJEB26317
939eec6d-b31b-405a-8c10-b9a818f842fa	APHA	SAMEA4645218	PRJEB26317
1dfe35c6-2967-4baf-b8af-0c2958dc841b	APHA	SAMEA4645219	PRJEB26317
6544a416-0124-48ed-bdea-5a52c34ca281	APHA	SAMEA4645220	PRJEB26317
e8233d21-4772-40ad-ab0b-2c8626e632dc	APHA	SAMEA4645221	PRJEB26317
28e280d0-0fe7-43c3-afc0-19aef34a55f1	APHA	SAMEA4645222	PRJEB26317
287f6983-53c3-478a-8961-f93d67b6d997	APHA	SAMEA4645223	PRJEB26317
3c4d9862-1365-4409-91c5-587cdf719f5a	APHA	SAMEA4645224	PRJEB26317
1b845433-e057-4660-8db3-9cfc61d065c1	APHA	SAMEA4645225	PRJEB26317
75901939-1716-4413-8d15-fb4a8bf1b2a9	APHA	SAMEA4645226	PRJEB26317
787df2e1-cff7-4ba2-8173-9313b3925e0d	APHA	SAMEA4645227	PRJEB26317
db3342dc-7998-44bf-873f-006c7e4fb6d9	APHA	SAMEA4645228	PRJEB26317
b7ed222a-6205-4aa6-bc9b-a3ff7149ff9c	APHA	SAMEA4645229	PRJEB26317
ea4f6c90-95ce-4b5a-b6b4-2cb0e1bf5eb6	APHA	SAMEA4645230	PRJEB26317
e91258e6-e5c6-44df-be13-d88a91c902e1	APHA	SAMEA4645231	PRJEB26317
d3ccc1d5-d091-43dd-b0e4-312bd9c604b7	APHA	SAMEA4645232	PRJEB26317
c8a9e3c8-4fa1-4efd-bb41-68f6e1dedcf0	APHA	SAMEA4645233	PRJEB26317
c147871b-4731-4f5c-88eb-e624713b125b	APHA	SAMEA4645234	PRJEB26317
bdd9c40c-738c-48bf-b2c6-1ab4d42272c5	APHA	SAMEA4645235	PRJEB26317
a9c69492-a462-4853-baaf-0adb0b2bc9cf	APHA	SAMEA4645236	PRJEB26317
46343aac-28a9-4304-9bb1-b27488765bbb	APHA	SAMEA4645237	PRJEB26317
464aa6bd-8717-469c-984f-807c71e31688	APHA	SAMEA4645238	PRJEB26317
a89864e9-db67-428f-a98f-e2fbf3b84d2a	APHA	SAMEA4645239	PRJEB26317
32d7847c-20ff-4506-80a5-495d7d0905fd	APHA	SAMEA4645240	PRJEB26317
41dadf3f-4258-4789-ae57-864ba3cdbc0b	APHA	SAMEA4645241	PRJEB26317
fde67d76-f498-4ca2-989a-5163b04a9359	APHA	SAMEA4645242	PRJEB26317
8047e36c-92a5-4193-9416-84e4e551c8f7	APHA	SAMEA4645243	PRJEB26317
30b8ee1d-418e-4a30-bef6-648f08a8e1d1	APHA	SAMEA4645244	PRJEB26317
4c1b4040-2b71-43ac-8d00-9f25c0b886ec	APHA	SAMEA4645245	PRJEB26317
369cd5ea-9901-4a20-87b1-bac7fea4c2f5	APHA	SAMEA4645246	PRJEB26317
a104579c-1b70-43da-9596-cf915be8fd45	APHA	SAMEA4645247	PRJEB26317
06311bcf-be95-4d3d-bac4-7d1f1e6333aa	APHA	SAMEA4645248	PRJEB26317
eb78e5bf-75ef-4a37-ac70-6596bbd86427	APHA	SAMEA4645249	PRJEB26317
99564943-5947-42ec-9f10-ca406f150a0e	APHA	SAMEA4645250	PRJEB26317
ca058861-de4f-43e2-90ec-bde6671906a6	APHA	SAMEA4645251	PRJEB26317
07c326dd-debc-42b3-86e7-ddfeb352fdc0	APHA	SAMEA4645252	PRJEB26317
0bd02bb4-5941-40b2-873a-7dd7516f9064	APHA	SAMEA4645253	PRJEB26317
fad5df88-7637-4e3e-acf9-c0108c24fbed	APHA	SAMEA4645254	PRJEB26317
9237a8bb-0e26-468b-b697-3accc07554dc	APHA	SAMEA4645255	PRJEB26317
d3917eb5-c9a7-4645-95bf-661f64ec2d6b	APHA	SAMEA4645256	PRJEB26317
3f987d46-7e69-4248-9a5a-1c9386a2a235	APHA	SAMEA4645257	PRJEB26317
33ebaf56-dd44-4047-aefd-000634a77147	APHA	SAMEA4645258	PRJEB26317
b455a776-5b64-4581-a7f6-b3031cd9fdd8	APHA	SAMEA4645259	PRJEB26317
c24b72c0-0f14-453d-86a2-d99ab98716e9	APHA	SAMEA4645261	PRJEB26317
cc122d92-bfcf-4038-aa05-2a05b4d00d9c	APHA	SAMEA4645262	PRJEB26317
9ff61dbd-b35d-4e6d-a7fb-6712fe4b0e73	APHA	SAMEA4645263	PRJEB26317
f7d814d6-787a-4f84-b5fa-2b4e5812e8e7	APHA	SAMEA4645264	PRJEB26317
00b40e1a-202f-4126-9add-6282d4a7cc53	APHA	SAMEA4645265	PRJEB26317
08ddbd24-d813-476a-8016-3edab63b7f76	APHA	SAMEA4645266	PRJEB26317
ad6b451b-4c81-4815-8cd2-7fa3352e1543	APHA	SAMEA4645267	PRJEB26317
c4965a54-2d1f-422c-ba74-b45c0f725f29	APHA	SAMEA4645268	PRJEB26317
a97de8d5-aba0-4fb1-88ea-b0bf7cde2814	APHA	SAMEA4645269	PRJEB26317
5774b8f7-1ec2-48ff-93b5-cb0d935035ea	APHA	SAMEA4645271	PRJEB26317
7028c304-70ae-4a4f-b33e-0caf01c57287	APHA	SAMEA4645272	PRJEB26317
462c0ab0-e1c7-404c-a055-eba55c0d42a8	APHA	SAMEA4645273	PRJEB26317
1ba76647-efbe-406c-8343-c7be1be81e5a	APHA	SAMEA4645274	PRJEB26317
0ef06eaa-f370-4f40-ab5c-8f59c201466e	APHA	SAMEA4645275	PRJEB26317
971fe692-f17f-4cc1-8188-c4e835b8377f	APHA	SAMEA4645276	PRJEB26317
0210aefa-83ca-448c-85e3-c671898e4de9	APHA	SAMEA4645277	PRJEB26317
e526985a-21d7-4752-ad9b-284768e4fd48	OXFORD	SAMN18254154	PRJNA604975
9b8a8cd9-fcb9-4f88-8d31-76a12ae0565b	OXFORD	SAMN18254865	PRJNA604975
4961139c-06c8-499b-9e76-bef4fcc96c52	OXFORD	SAMN18257737	PRJNA604975
479b24e4-e663-4b48-8806-32ab4a0d6787	OXFORD	SAMN18257749	PRJNA604975
42ac984d-6c05-4700-b843-71193d7bc932	OXFORD	SAMN18257807	PRJNA604975
0d88da70-e4de-4dd6-93f3-aba2ab0dacb0	OXFORD	SAMN18263194	PRJNA604975
04261a74-bb61-4851-9f19-5fd937fe84c0	OXFORD	SAMN18263272	PRJNA604975
8d8fa95b-a2c6-4147-8283-0104b631136e	UKHSA	SRX18372601	PRJNA779173
8e1c500d-cfc2-444f-811f-54cf57c66d64	UKHSA	SRX18372602	PRJNA779173
8fca72b9-0bff-44a7-9207-172c911f12b1	UKHSA	SRX18372603	PRJNA779173
8ff8cb21-ec91-4549-b1d4-06aa7a1ebc7d	UKHSA	SRX18372604	PRJNA779173
91208ca1-1a71-49f4-8271-f50c9aa3afbf	UKHSA	SRX18372605	PRJNA779173
9157d53f-7964-484e-8b11-decf295dab0a	UKHSA	SRX18372606	PRJNA779173
919cacda-fe7a-44e5-9d97-fc4ecdc7649c	UKHSA	SRX18372607	PRJNA779173
94c57aef-95ac-41b5-92ef-671a6ada281a	UKHSA	SRX18372608	PRJNA779173
94fce634-2233-47b7-bdd7-4269c1466ccd	UKHSA	SRX18372609	PRJNA779173
9533b243-6759-47bf-89f8-3e86e449831c	UKHSA	SRX18372610	PRJNA779173
976f22f9-8340-4dfe-863b-de0324da491d	UKHSA	SRX18372611	PRJNA779173
97e3a2b6-10f1-4f1a-ba97-571cce1b2393	UKHSA	SRX18372612	PRJNA779173
aaa582d9-dc78-4d5f-951d-0f5b97454218	UKHSA	SRX18372613	PRJNA779173
ab29d761-f8f0-4db8-8e88-5e0cea59d3e0	UKHSA	SRX18372614	PRJNA779173
aba7f040-cd81-4ea3-a98a-089ec11f2aee	UKHSA	SRX18372615	PRJNA779173
ac929375-0f4f-4d41-b483-46da7f67f7f9	UKHSA	SRX18372616	PRJNA779173
acf9e822-1a77-452a-a132-f0c72ba99f2e	UKHSA	SRX18372617	PRJNA779173
ad11b16a-666a-4b99-ba1b-759b2ebc7512	UKHSA	SRX18372618	PRJNA779173
ad824020-2f08-48dc-b3e8-5d42d7756fd6	UKHSA	SRX18372619	PRJNA779173
ada078df-c25c-4782-a401-7d275a62fcdd	UKHSA	SRX18372620	PRJNA779173
aefe47c5-7773-47e8-8cef-850f67b36827	UKHSA	SRX18372621	PRJNA779173
afc644d8-2576-4e0c-9f7a-c111f76a5e49	UKHSA	SRX18372622	PRJNA779173
b035629b-2335-4dce-8996-3ff2499aecb6	UKHSA	SRX18372623	PRJNA779173
b0e1135e-7db4-4fa2-9b01-5fd9e42c1a7f	UKHSA	SRX18372624	PRJNA779173
b19c8324-3643-4a52-a615-d17931fef106	UKHSA	SRX18372625	PRJNA779173
b268a900-3272-4c8b-9103-34bee32d43b6	UKHSA	SRX18372626	PRJNA779173
b2d40e08-79d1-4ab8-a893-3e95d1a4bd5f	UKHSA	SRX18372627	PRJNA779173
b3364074-1cc0-4498-8873-5fc21f55ec0e	UKHSA	SRX18372628	PRJNA779173
b3cbfac1-49be-4177-ac12-4d3ea9784843	UKHSA	SRX18372629	PRJNA779173
b3fd3e2f-02f8-479c-9bfd-1c1042c403f9	UKHSA	SRX18372630	PRJNA779173
b4f6d8dc-5fc6-4851-8899-c48dcffdfa4d	UKHSA	SRX18372631	PRJNA779173
b682d10d-bc0f-4a1f-bc43-8d36c9dd4405	UKHSA	SRX18372632	PRJNA779173
b6a7cfac-071a-4f96-a275-ddc8f742eac8	UKHSA	SRX18372633	PRJNA779173
b93a2088-35c3-47bd-b3ac-b1e06aaa814a	UKHSA	SRX18372634	PRJNA779173
ba4fb8d7-a85b-4adc-ac5c-34005a971623	UKHSA	SRX18372635	PRJNA779173
bb77677a-0fd0-4eed-9f3e-8c6fab5b659b	UKHSA	SRX18372636	PRJNA779173
bd7cee86-bebb-489d-a4bb-9fb33d21990f	UKHSA	SRX18372637	PRJNA779173
bde71e8b-df02-4be1-b544-28aec8de7dc0	UKHSA	SRX18372638	PRJNA779173
bec1aeb7-0776-4635-9684-bc78ecf226ed	UKHSA	SRX18372639	PRJNA779173
bf12019c-37dd-4daa-b2a2-c7ecfa250048	UKHSA	SRX18372640	PRJNA779173
00061137-91ba-470f-aa2f-181b487df07d	UKHSA	SRX18372641	PRJNA779173
0085ca83-92ee-4cd3-808e-97479907aa6e	UKHSA	SRX18372642	PRJNA779173
0153cbe8-aa8e-4969-a783-a5b92c4c417e	UKHSA	SRX18372643	PRJNA779173
02242c9d-3877-4b48-95f0-77126fd60420	UKHSA	SRX18372644	PRJNA779173
ef680e46-605b-456c-8e5a-ce56a1d7fa1c	UKHSA	SRX18372645	PRJNA779173
ef6b68b8-c869-48db-8a00-b716e47291a3	UKHSA	SRX18372646	PRJNA779173
f00da2a1-21ec-4393-ade8-1320fe3e2867	UKHSA	SRX18372647	PRJNA779173
f10966d1-4a99-49f7-810d-e906022a8c1c	UKHSA	SRX18372648	PRJNA779173
f17f6760-72d0-41a9-836c-2e3b63164429	UKHSA	SRX18372649	PRJNA779173
f18706fb-e799-47ba-910d-637cda93d142	UKHSA	SRX18372650	PRJNA779173
f22d41e1-ca85-490a-af3e-01837b572bbd	UKHSA	SRX18372651	PRJNA779173
f352c2a2-8afb-4103-9abe-2146d45712c5	UKHSA	SRX18372652	PRJNA779173
f377e02d-09e7-446f-9617-7941a25ddac7	UKHSA	SRX18372653	PRJNA779173
f4937c34-f805-4e66-b4e0-9a10ba77f347	UKHSA	SRX18372654	PRJNA779173
f4baeb5f-5bd0-4c4a-97fc-6d8ca3c64471	UKHSA	SRX18372655	PRJNA779173
f51c49b2-b723-4300-9dfa-8e470c2fc321	UKHSA	SRX18372656	PRJNA779173
f5a1662f-1eb2-4484-8c4d-6f291f50b822	UKHSA	SRX18372657	PRJNA779173
f72d310b-e31c-449c-bd07-c93e1026b101	UKHSA	SRX18372658	PRJNA779173
f748d6cc-7b97-4f94-9de7-301001ea6631	UKHSA	SRX18372659	PRJNA779173
f7a90e66-2586-43cf-bfd5-40d8c91fba2c	UKHSA	SRX18372660	PRJNA779173
f7fdd071-d404-4b17-9e49-ac8035305a2e	UKHSA	SRX18372661	PRJNA779173
f80bd739-8686-4069-a7d9-f9e1334c26d3	UKHSA	SRX18372662	PRJNA779173
fa770bd8-c434-4369-a63e-bbe544e9fc1b	UKHSA	SRX18372663	PRJNA779173
fb609a4b-fe21-4b17-ade4-3f22c23b5e96	UKHSA	SRX18372664	PRJNA779173
fd05d7f1-177a-4f42-b0e1-8d2bf8e84e05	UKHSA	SRX18372665	PRJNA779173
fd07bdff-9438-4788-b384-415a2ec1ac6d	UKHSA	SRX18372666	PRJNA779173
fd34140b-c51a-4c68-960a-cf8c9a678a48	UKHSA	SRX18372667	PRJNA779173
ff5c19f8-bc99-48f3-bc5e-3c730a22e4bf	UKHSA	SRX18372668	PRJNA779173
ff643fe7-07a8-4d8f-a24b-3adec1e64e5a	UKHSA	SRX18372669	PRJNA779173
025eb405-5115-408a-bb82-109a8677e3f0	UKHSA	SRX18372670	PRJNA779173
02fd3c35-530d-4254-84c6-4153a5b11918	UKHSA	SRX18372671	PRJNA779173
02fde464-3943-4a47-990e-0e5f7efa32ad	UKHSA	SRX18372672	PRJNA779173
03cc14eb-1d0b-4a75-b43b-bbf7d92c162a	UKHSA	SRX18372673	PRJNA779173
05103f53-4000-4f6f-9b06-dbd7c41dd073	UKHSA	SRX18372674	PRJNA779173
078cb5f9-81ef-4da2-b0c7-e16c330ccbcd	UKHSA	SRX18372675	PRJNA779173
089e5569-9a62-4ece-bc80-3727f86b68f9	UKHSA	SRX18372676	PRJNA779173
09e8a8f8-e576-4e52-a03a-0119ac7c5119	UKHSA	SRX18372677	PRJNA779173
0a25ee05-6117-4d72-aba4-bafa52db1e01	UKHSA	SRX18372678	PRJNA779173
0a55540c-7f06-4b15-bdb3-d0fe9fbfc427	UKHSA	SRX18372679	PRJNA779173
0a67d11a-b9c4-4ac5-a150-5d6298ae2f9e	UKHSA	SRX18372680	PRJNA779173
0af52431-5b2f-4e91-9844-520fbcc7cba8	UKHSA	SRX18372681	PRJNA779173
0bc3b533-3cca-4457-b7db-8d03d573cb3c	UKHSA	SRX18372682	PRJNA779173
0c1dc4d9-18c5-4cf8-9986-53024743c2c0	UKHSA	SRX18372683	PRJNA779173
0c5a481a-ea41-42e2-81ea-98088c67d246	UKHSA	SRX18372684	PRJNA779173
0e523d1c-0f7b-47d8-9e6d-a96c6554dffa	UKHSA	SRX18372685	PRJNA779173
0e98800f-9886-4faa-ae79-85665dced48d	UKHSA	SRX18372686	PRJNA779173
0ed8195d-73ea-425a-a45b-9b4ba89b85a3	UKHSA	SRX18372687	PRJNA779173
0fa661b6-271e-4201-aaa3-8739dfbe5c0f	UKHSA	SRX18372688	PRJNA779173
0fe9d25a-9762-455d-9e9e-c4f6ae74da97	UKHSA	SRX18372689	PRJNA779173
101d836d-5a74-409b-ab80-133100ca53f8	UKHSA	SRX18372690	PRJNA779173
12572355-a57a-46d6-a976-67ac3ff6f964	UKHSA	SRX18372691	PRJNA779173
140c13ed-5849-4b4a-9d42-3e74cc0488a7	UKHSA	SRX18372692	PRJNA779173
15b258e4-8a83-45ee-b5eb-d63bd7eddcb2	UKHSA	SRX18372693	PRJNA779173
162dfb1c-5f48-428e-8a37-fe2b0ba74e1d	UKHSA	SRX18372694	PRJNA779173
1775a203-1993-4739-bc8c-01db0c8f701f	UKHSA	SRX18372695	PRJNA779173
179378b8-4ac3-4737-b16f-cbd31bf7ee16	UKHSA	SRX18372696	PRJNA779173
17cfe5ec-f047-4487-9b2f-6b3a5005c16f	UKHSA	SRX18372697	PRJNA779173
58b320ca-df32-461f-acab-5feb347ae521	UKHSA	SRX18372698	PRJNA779173
59237390-b10d-40c5-8892-3f19594a7b7d	UKHSA	SRX18372699	PRJNA779173
595aba1c-10aa-4334-aacc-923e4b7e7e4b	UKHSA	SRX18372700	PRJNA779173
59e792c9-73db-426e-9ee0-fc63ccc700af	UKHSA	SRX18372701	PRJNA779173
5b154049-20f0-4fa8-a35e-1d5bc9e56a2e	UKHSA	SRX18372702	PRJNA779173
5b26f432-8f2e-454b-b9e6-639692cd6443	UKHSA	SRX18372703	PRJNA779173
5ba81d16-bfd2-4c25-9e13-cd3f88980390	UKHSA	SRX18372704	PRJNA779173
5bda916b-2486-4fea-85c7-52b6efeee242	UKHSA	SRX18372705	PRJNA779173
5c6eee0b-60c4-43c2-a897-2978e34c7299	UKHSA	SRX18372706	PRJNA779173
5c986c71-8641-4a65-84c3-e7dc21a5b71c	UKHSA	SRX18372707	PRJNA779173
5cce4d51-cc85-41ab-ac33-395ed0413268	UKHSA	SRX18372708	PRJNA779173
5ed442e2-f542-4747-92c7-2aa91c0fc528	UKHSA	SRX18372709	PRJNA779173
6080f144-06c2-4db2-b1f7-97680b73d6e4	UKHSA	SRX18372710	PRJNA779173
61c25921-e142-444f-8547-ac7055f95005	UKHSA	SRX18372711	PRJNA779173
6202df18-a4a6-4523-8ce6-7582ecbaa1de	UKHSA	SRX18372712	PRJNA779173
64a7f152-3296-411f-a835-5c010a0440c4	UKHSA	SRX18372713	PRJNA779173
64c36376-d245-4af5-a674-e6921a801ea9	UKHSA	SRX18372714	PRJNA779173
64f69032-292e-4521-aea8-1f9839ca3ecd	UKHSA	SRX18372715	PRJNA779173
64fa5b77-3ae3-4f52-bdd2-bd2ec29bba26	UKHSA	SRX18372716	PRJNA779173
657ecffb-a724-4070-8f5b-4678947967b7	UKHSA	SRX18372717	PRJNA779173
66fd7136-17e8-4a6e-8746-de1713b8b71a	UKHSA	SRX18372718	PRJNA779173
6784c840-d976-451a-bee6-e62f5d217f68	UKHSA	SRX18372719	PRJNA779173
6837f85f-81e4-4ed5-a609-bf99eaddb815	UKHSA	SRX18372720	PRJNA779173
6ac37560-d447-4df5-a24d-2e92ccb285d8	UKHSA	SRX18372721	PRJNA779173
6adf8b17-1dd1-45a4-8bc4-400e837d2b0c	UKHSA	SRX18372722	PRJNA779173
6b7b26d1-3bb6-482e-afec-d811b865bd5f	UKHSA	SRX18372723	PRJNA779173
6d6c1046-41ac-401f-b740-274febbe3215	UKHSA	SRX18372724	PRJNA779173
6e565f76-efe2-43f1-a221-675fcd3fab3d	UKHSA	SRX18372725	PRJNA779173
993bc0a1-9c1f-480d-aac2-0395d450e707	UKHSA	SRX18372726	PRJNA779173
9942341b-a084-48e5-9894-ea2a56de1dcf	UKHSA	SRX18372727	PRJNA779173
99707dbf-4802-4a9a-8e48-9cc0fe43acc3	UKHSA	SRX18372728	PRJNA779173
99c570f9-14b4-4f25-8dad-7eec2cadc22d	UKHSA	SRX18372729	PRJNA779173
99e9c7dc-7715-4551-a721-0f8b6a5f3065	UKHSA	SRX18372730	PRJNA779173
9a2777cc-e8aa-41b4-b06c-e8edab336bf7	UKHSA	SRX18372731	PRJNA779173
9a2cd64e-b162-4143-b909-c8ff0c5ec68f	UKHSA	SRX18372732	PRJNA779173
9af8bbf2-faeb-4339-a6f0-3cd2615142fc	UKHSA	SRX18372733	PRJNA779173
9bfd138a-db87-487e-a90e-bb0f092d7682	UKHSA	SRX18372734	PRJNA779173
9d2e71eb-1de6-45cf-af27-7dea4be4e55b	UKHSA	SRX18372735	PRJNA779173
9e473d8d-5002-4f28-8154-037f9559ebe8	UKHSA	SRX18372736	PRJNA779173
9ea15dbc-3af8-4a1f-ac06-39f904876134	UKHSA	SRX18372737	PRJNA779173
9f19bdfc-b89a-4391-b392-75cad835cc06	UKHSA	SRX18372738	PRJNA779173
a021c9b7-89bd-48c0-bbe6-8e3b028aa15f	UKHSA	SRX18372739	PRJNA779173
a06fecf4-ab6c-416a-978a-6f53e2cf1b84	UKHSA	SRX18372740	PRJNA779173
a19713e0-82b5-491d-bd94-0d7941ec4387	UKHSA	SRX18372741	PRJNA779173
a3925e44-8937-495c-bbbc-809ef00e447f	UKHSA	SRX18372742	PRJNA779173
a3c98162-1503-44a0-87bd-dc2ce86260c7	UKHSA	SRX18372743	PRJNA779173
a4f4ffe4-d8c8-4596-9de7-5eda62fec790	UKHSA	SRX18372744	PRJNA779173
a5710097-8689-45e1-94a4-4af18d6da530	UKHSA	SRX18372745	PRJNA779173
a5d87af4-1e2c-4e25-a749-a93de6b7abbf	UKHSA	SRX18372746	PRJNA779173
a5e491dd-deec-424c-9baf-d86dcdab4d72	UKHSA	SRX18372747	PRJNA779173
a6e8701f-8ce1-48e7-8c02-13bb02c22483	UKHSA	SRX18372748	PRJNA779173
a7a03c8f-4978-4e12-9c21-3ed09fa05047	UKHSA	SRX18372749	PRJNA779173
a8482485-ed17-45b3-b687-1fd534c5ba2f	UKHSA	SRX18372750	PRJNA779173
a8579f8a-850e-4503-99bd-6bb1a4714a87	UKHSA	SRX18372751	PRJNA779173
aa7c6b2c-bff4-4b78-9bcc-bede73f0cb57	UKHSA	SRX18372752	PRJNA779173
aaa214ea-56e1-4d7d-bfde-22c2a0a53025	UKHSA	SRX18372753	PRJNA779173
bfe47c8d-5400-42b0-9fd2-93ff698a367f	UKHSA	SRX18372754	PRJNA779173
bff5fe41-46e3-4aa8-9e38-7a4c88202736	UKHSA	SRX18372755	PRJNA779173
c0c0bec4-1620-47c2-a0f0-a0b80fd8039f	UKHSA	SRX18372756	PRJNA779173
c23c4453-e757-4493-907b-063611aa6bfa	UKHSA	SRX18372757	PRJNA779173
c2b54e3e-e1f1-49cd-880c-f9bc1301b2b3	UKHSA	SRX18372758	PRJNA779173
c34f78bf-b9d8-4682-94ef-6075353d95e7	UKHSA	SRX18372759	PRJNA779173
c49079a0-6169-4016-b1bd-968ac7caa408	UKHSA	SRX18372760	PRJNA779173
c4cd983c-8eb5-41e6-a391-8b491ebb5787	UKHSA	SRX18372761	PRJNA779173
c55a054c-cbdb-4216-bc50-51a7a7db89cd	UKHSA	SRX18372762	PRJNA779173
c8cc63fc-fecb-4078-810d-f49e63950aec	UKHSA	SRX18372763	PRJNA779173
ca213cbd-2caf-46d1-a0d7-0d49e4a3f7ba	UKHSA	SRX18372764	PRJNA779173
cac5d001-6a16-4529-a659-5b0bec6e918f	UKHSA	SRX18372765	PRJNA779173
cb0f2696-8167-448a-8bf6-8a67dbd246ad	UKHSA	SRX18372766	PRJNA779173
cbe09c2e-5b37-4663-9912-17c2ba847eca	UKHSA	SRX18372767	PRJNA779173
cc511786-170b-47bf-b14c-24899387915c	UKHSA	SRX18372768	PRJNA779173
cc9d4338-21d0-47e5-a3d5-7990d2ea8dee	UKHSA	SRX18372769	PRJNA779173
ce5df2d8-2a7a-4566-8497-15a1f5958342	UKHSA	SRX18372770	PRJNA779173
cedad354-6342-4f07-aa27-a720ec749bea	UKHSA	SRX18372771	PRJNA779173
cefe672d-89a9-48eb-bcc5-312eb1344aad	UKHSA	SRX18372772	PRJNA779173
cf09b6fc-6485-42bf-bcfb-984ef626164b	UKHSA	SRX18372773	PRJNA779173
cf800174-8474-41a9-a318-e03ee02e1641	UKHSA	SRX18372774	PRJNA779173
d0897c1c-3835-4519-833b-fd6510f30849	UKHSA	SRX18372775	PRJNA779173
d1e9148b-6212-434d-9c22-446fc4f49eea	UKHSA	SRX18372776	PRJNA779173
d3125815-b8bd-4d6d-93aa-c928afce5dc4	UKHSA	SRX18372777	PRJNA779173
d3e27093-f219-4457-be46-6ccb82484df9	UKHSA	SRX18372778	PRJNA779173
d4796152-6de9-485d-973e-3d668a6040a5	UKHSA	SRX18372779	PRJNA779173
d5a8f1c5-e267-434a-9347-eb09966332b0	UKHSA	SRX18372780	PRJNA779173
d7d0c73d-93c4-4728-825c-e46c1ae731a2	UKHSA	SRX18372781	PRJNA779173
1814fdad-6c51-4681-9a5d-a6577a3338ab	UKHSA	SRX18372782	PRJNA779173
187041df-e41f-4a90-b6bf-dce434cd5ebe	UKHSA	SRX18372783	PRJNA779173
18741912-9c17-43df-ba96-cdc8a31e55b0	UKHSA	SRX18372784	PRJNA779173
190c8719-ca68-4cbe-96fa-0cceb26e8046	UKHSA	SRX18372785	PRJNA779173
198e2518-4a77-41b7-af98-b058e534c435	UKHSA	SRX18372786	PRJNA779173
19f1f26a-387d-42f1-b3b6-b469270f6d40	UKHSA	SRX18372787	PRJNA779173
1a0ccddc-b2d7-4fb9-ae4b-807f3232408a	UKHSA	SRX18372788	PRJNA779173
1a7c8b4e-3fad-467c-b719-e7e9b98e8c47	UKHSA	SRX18372789	PRJNA779173
1b4d6ec6-5f28-4843-902a-999a6cbab877	UKHSA	SRX18372790	PRJNA779173
1e87c34e-1ce7-4b4f-ae1b-96130cff8405	UKHSA	SRX18372791	PRJNA779173
1fe357c9-d0b9-4441-866f-c1f1ea22b8c1	UKHSA	SRX18372792	PRJNA779173
205d7787-f391-4322-8198-28e854ad64b7	UKHSA	SRX18372793	PRJNA779173
206c45d1-3a9e-4382-98e9-8aaaa3e24bc4	UKHSA	SRX18372794	PRJNA779173
21b78f6c-0276-4095-8534-9134f881f6c8	UKHSA	SRX18372795	PRJNA779173
225d3d2f-0848-4b41-88ad-96a6f650703c	UKHSA	SRX18372796	PRJNA779173
22abaadf-72e8-4482-bce3-bde45ddb1550	UKHSA	SRX18372797	PRJNA779173
233cde47-bd88-47d2-8822-1495732210ad	UKHSA	SRX18372798	PRJNA779173
2423b6d9-8c98-4f31-bc21-3b7c928f0c45	UKHSA	SRX18372799	PRJNA779173
258ce24c-1ad1-46a3-b6be-ad80121994b9	UKHSA	SRX18372800	PRJNA779173
274a688d-551b-4ea6-b780-df69e3ed5c78	UKHSA	SRX18372801	PRJNA779173
28ef3571-dbfe-4132-92f0-ed08bc6dc689	UKHSA	SRX18372802	PRJNA779173
2ae0e4f2-c009-4ff4-9eb6-d1b12fd9aaba	UKHSA	SRX18372803	PRJNA779173
2b761a1f-c1df-49f0-9c6c-51144c575262	UKHSA	SRX18372804	PRJNA779173
2bbe5a11-bb40-43db-ad26-178f8e8fa317	UKHSA	SRX18372805	PRJNA779173
2cf381d9-dc0a-4191-8e2f-15dbd10a7d2e	UKHSA	SRX18372806	PRJNA779173
2ee9b511-24a6-4156-95cb-7022dcb0c4bf	UKHSA	SRX18372807	PRJNA779173
2f2da31d-e6a4-4341-a8b7-2bf20c5086cc	UKHSA	SRX18372808	PRJNA779173
308d4d9a-bf8a-47c7-bb1e-12d9e3189356	UKHSA	SRX18372809	PRJNA779173
31467530-45d2-4034-ac7c-d84b1af02138	UKHSA	SRX18372810	PRJNA779173
321f36e5-5b31-4926-93e9-417c31f2bc51	UKHSA	SRX18372811	PRJNA779173
3256b551-612f-4c68-a52b-252306a4232f	UKHSA	SRX18372812	PRJNA779173
329334b5-73d1-4ed9-bd47-12d921c5f7e3	UKHSA	SRX18372813	PRJNA779173
32d60e94-7d77-438d-932e-ca6c88f9492e	UKHSA	SRX18372814	PRJNA779173
32d7519e-d84d-4308-93f1-c97397701b65	UKHSA	SRX18372815	PRJNA779173
3341269f-e2ae-412f-90e0-28e3a10101e7	UKHSA	SRX18372816	PRJNA779173
33a208b2-62aa-46b2-873e-d013f5bae79d	UKHSA	SRX18372817	PRJNA779173
33a5d096-6efc-4582-bf13-275e8451a778	UKHSA	SRX18372818	PRJNA779173
3531e8fc-7704-46f3-ba92-84ee06998659	UKHSA	SRX18372819	PRJNA779173
35f8755b-e963-4b57-9067-24027e72cad3	UKHSA	SRX18372820	PRJNA779173
360d05a7-d41f-4458-bcb6-ac97621acea2	UKHSA	SRX18372821	PRJNA779173
36f11d59-3a1f-4a7a-9bfe-e603d705d1ed	UKHSA	SRX18372822	PRJNA779173
36f1e0f6-8c26-4aed-b737-f7a65ced09a2	UKHSA	SRX18372823	PRJNA779173
37df4f07-8dfc-4a2e-ba91-f2b97db8548c	UKHSA	SRX18372824	PRJNA779173
39600419-b2fc-41a0-a573-282012eb1f62	UKHSA	SRX18372825	PRJNA779173
3a6b8476-2aca-42e5-950c-17c75dafa172	UKHSA	SRX18372826	PRJNA779173
3aa8972e-1627-4e6d-a2a0-c025eae5a6f7	UKHSA	SRX18372827	PRJNA779173
3b0be8ee-100d-431b-bbcc-ec854e272309	UKHSA	SRX18372828	PRJNA779173
3b940e21-e6e5-4fa6-b563-ea3a52c37497	UKHSA	SRX18372829	PRJNA779173
40e23244-64db-460e-a23b-c2f044405162	UKHSA	SRX18372830	PRJNA779173
4118afbd-8169-4d14-a96a-f7d19b27efb3	UKHSA	SRX18372831	PRJNA779173
41a10834-e5b7-4e77-a27e-77cba2ee1654	UKHSA	SRX18372832	PRJNA779173
42711ff4-6b3d-4350-9157-a198332c0520	UKHSA	SRX18372833	PRJNA779173
43adf718-4649-4857-94f3-c1969d9615c9	UKHSA	SRX18372834	PRJNA779173
45736b7e-e28c-4ab1-b1c7-17ae954d437f	UKHSA	SRX18372835	PRJNA779173
4631b10b-b58b-4393-9649-38b9e86b543f	UKHSA	SRX18372836	PRJNA779173
46843ac5-1824-4767-a6f8-a0426129d630	UKHSA	SRX18372837	PRJNA779173
6eeaece7-850c-4c69-a144-ce682855d898	UKHSA	SRX18372838	PRJNA779173
6fa15340-820a-45c4-b6f7-8fb4f9d5ef35	UKHSA	SRX18372839	PRJNA779173
7045c898-3ca4-4120-a158-433dfa80d9c5	UKHSA	SRX18372840	PRJNA779173
729532cc-8095-4666-9cc5-57dbb9f9ff43	UKHSA	SRX18372841	PRJNA779173
73c63345-bfa5-4b27-8f12-3995ff379097	UKHSA	SRX18372842	PRJNA779173
73fee226-7f46-4a0e-af30-53509937502a	UKHSA	SRX18372843	PRJNA779173
74054029-0328-4c67-b0e3-ba3460ad2799	UKHSA	SRX18372844	PRJNA779173
7665378a-e646-42ba-b66b-9540ffddb558	UKHSA	SRX18372845	PRJNA779173
76d3eb2c-06ed-49e5-ad07-177c9d044b40	UKHSA	SRX18372846	PRJNA779173
77785c34-cb61-45a2-b585-d65c202b0a3f	UKHSA	SRX18372847	PRJNA779173
77c349f7-9856-40da-992f-24e29c376f70	UKHSA	SRX18372848	PRJNA779173
780b246b-5877-4dfc-9c70-d9097d988085	UKHSA	SRX18372849	PRJNA779173
78c5aa19-3b4f-4bc6-9052-4125f4184d75	UKHSA	SRX18372850	PRJNA779173
795341b4-063f-44ae-8e4c-cd71b521b147	UKHSA	SRX18372851	PRJNA779173
7afcbf37-69ce-46a1-97bc-a47f64faac98	UKHSA	SRX18372852	PRJNA779173
7bcf3ad3-b6b6-4755-8ae7-4fbea30f5aef	UKHSA	SRX18372853	PRJNA779173
7c64aa18-9eaf-410b-b915-687c92a8d776	UKHSA	SRX18372854	PRJNA779173
7d41fe2d-c87c-4f41-9a0c-b0427ee52327	UKHSA	SRX18372855	PRJNA779173
7de3dce5-8f27-4dd6-9741-940e7c1ac552	UKHSA	SRX18372856	PRJNA779173
7eacd2a9-d913-4781-b4e0-ee57f5d8ded1	UKHSA	SRX18372857	PRJNA779173
7ed5355e-584e-4089-ab92-56ccd0f472d8	UKHSA	SRX18372858	PRJNA779173
7fff7119-652b-4fba-94f9-f2c0cd5dcc10	UKHSA	SRX18372859	PRJNA779173
80d2610c-f684-4619-b8eb-b073b70c5a09	UKHSA	SRX18372860	PRJNA779173
80ecee90-8ca5-4d3e-827b-eb108f318719	UKHSA	SRX18372861	PRJNA779173
81caed4f-78fa-493d-9507-5ed75353ca1a	UKHSA	SRX18372862	PRJNA779173
821fa574-48a4-44d5-8781-ab7fca953f9c	UKHSA	SRX18372863	PRJNA779173
8243dfa5-6502-4505-844e-771d1b19ae1b	UKHSA	SRX18372864	PRJNA779173
825be947-25f4-4345-910c-ea57b1b84717	UKHSA	SRX18372865	PRJNA779173
d81c3543-09b3-4722-b326-66093e7a199c	UKHSA	SRX18372866	PRJNA779173
d8be2a4c-4ffd-4165-b176-cfc80ad89574	UKHSA	SRX18372867	PRJNA779173
d9a14f4f-f412-4b3e-992a-ae02a46b55ec	UKHSA	SRX18372868	PRJNA779173
de12c63a-6fdc-4915-8aeb-bb37b4e89d54	UKHSA	SRX18372869	PRJNA779173
df45feca-d24f-482d-a99c-603dbea63965	UKHSA	SRX18372870	PRJNA779173
dfd362bd-574d-4480-96fd-58948c07b55e	UKHSA	SRX18372871	PRJNA779173
e0acabbb-e362-492e-a0fc-82e9c0db627c	UKHSA	SRX18372872	PRJNA779173
e0b33a19-48e4-464f-bff3-490e09d7066d	UKHSA	SRX18372873	PRJNA779173
e2c29d3f-ad6c-46b8-a06f-1807d9703334	UKHSA	SRX18372874	PRJNA779173
e42253a6-b856-44e6-8c55-7720eb4eb95a	UKHSA	SRX18372875	PRJNA779173
e4247fff-cd14-433d-81fa-0b04cdd6b518	UKHSA	SRX18372876	PRJNA779173
e4508d20-28fe-4234-b0ef-f3a580763da3	UKHSA	SRX18372877	PRJNA779173
e4b49015-f05a-4dd0-abfc-34b295189068	UKHSA	SRX18372878	PRJNA779173
e4c60651-d53e-42b2-b55a-3fd52041a438	UKHSA	SRX18372879	PRJNA779173
e50f832f-72d4-4cb7-b7c9-09ec7852e94b	UKHSA	SRX18372880	PRJNA779173
e5600699-2ff5-4bf5-9ed9-a88c38564d27	UKHSA	SRX18372881	PRJNA779173
e66fa78f-9edb-4eb6-8a68-d9f28d20f01b	UKHSA	SRX18372882	PRJNA779173
e6ca08bc-dc22-458e-981b-8f35ac6ebc79	UKHSA	SRX18372883	PRJNA779173
e707f22c-0e5b-4a3c-bd8a-153791dbf34e	UKHSA	SRX18372884	PRJNA779173
e86ab1a1-bc2d-4864-aa00-504ac0575b99	UKHSA	SRX18372885	PRJNA779173
ea12e613-740e-4d8a-87b3-1271942f6058	UKHSA	SRX18372886	PRJNA779173
eaca5fc3-3205-46a6-8ac7-f54796da6a6e	UKHSA	SRX18372887	PRJNA779173
ec8356a5-d667-4b5e-98c8-f1ec5175320e	UKHSA	SRX18372888	PRJNA779173
ed899847-501f-4650-80f3-3e8fe4acf780	UKHSA	SRX18372889	PRJNA779173
ede1e624-1c05-4c1b-a6f6-07cf27ee5432	UKHSA	SRX18372890	PRJNA779173
eea4549a-3234-4525-aec7-c7b19e259a69	UKHSA	SRX18372891	PRJNA779173
eeb97dc9-4e4a-4f7a-ba0e-7d7b18143622	UKHSA	SRX18372892	PRJNA779173
eed92e71-aad4-4b46-99dd-2cf105b65212	UKHSA	SRX18372893	PRJNA779173
4738a2a8-6656-44c7-8b8d-4811cd5e2ece	UKHSA	SRX18372894	PRJNA779173
48e8da4b-5547-45be-8788-63fa04895346	UKHSA	SRX18372895	PRJNA779173
4abb0540-cd2e-4916-a56c-0ed2bd551f48	UKHSA	SRX18372896	PRJNA779173
4b7e9d95-e4b2-4dab-988e-9addb0ab3285	UKHSA	SRX18372897	PRJNA779173
4c5c91b2-2493-456d-9026-a0b901bbd997	UKHSA	SRX18372898	PRJNA779173
4d803174-1364-4c6f-b6c5-fe6ae4b65229	UKHSA	SRX18372899	PRJNA779173
4db7e724-3818-4570-ae09-f12e1d9b0ef7	UKHSA	SRX18372900	PRJNA779173
4dc153e6-f1bf-40f9-abf7-f0358ee8c4dd	UKHSA	SRX18372901	PRJNA779173
4e348ea6-b019-44b0-ac17-02d114c9c348	UKHSA	SRX18372902	PRJNA779173
4e4b5202-06ab-44fc-8655-98160e31d368	UKHSA	SRX18372903	PRJNA779173
4ef9c7e3-0c6a-4fac-830b-385ded23fac1	UKHSA	SRX18372904	PRJNA779173
4efe3984-f0ee-4fd3-bd05-4ccc7cbe384c	UKHSA	SRX18372905	PRJNA779173
4f77ab5e-97f2-46d4-b7df-fae527fd0a59	UKHSA	SRX18372906	PRJNA779173
4faaa750-85a7-4b7d-8718-d3bca6491ea7	UKHSA	SRX18372907	PRJNA779173
5049d4f4-2e75-4f6e-ab47-072e916eef2a	UKHSA	SRX18372908	PRJNA779173
5070e463-7930-4ee6-8e22-03e4171103b7	UKHSA	SRX18372909	PRJNA779173
50ff7ee5-aaf5-4beb-854c-52726b36eeed	UKHSA	SRX18372910	PRJNA779173
522e9ac9-8e9c-4709-a736-ec4889eb9c7f	UKHSA	SRX18372911	PRJNA779173
53a25791-f1ad-460c-a83c-3120b05c9512	UKHSA	SRX18372912	PRJNA779173
53e10cb0-123a-476f-af61-26e075b3bf3d	UKHSA	SRX18372913	PRJNA779173
53f028e7-6402-4848-8730-7e6d32d71efe	UKHSA	SRX18372914	PRJNA779173
54e40c4c-5b3c-496b-8a4d-1b1d6950e79b	UKHSA	SRX18372915	PRJNA779173
55d139f4-3044-464d-9367-a347dcc49174	UKHSA	SRX18372916	PRJNA779173
56442dbd-803d-4c4b-9673-db40c26a3650	UKHSA	SRX18372917	PRJNA779173
5664f83e-05e4-4361-86a6-a8147fdc1177	UKHSA	SRX18372918	PRJNA779173
57bb7ef8-7603-49c4-97e1-8224b6e757a4	UKHSA	SRX18372919	PRJNA779173
5844137b-d477-45d6-9c33-bac53c80894f	UKHSA	SRX18372920	PRJNA779173
5866ad4f-77d3-42ce-8404-0dfb4f16dc3f	UKHSA	SRX18372921	PRJNA779173
826b040f-c6b0-49bf-9b5b-da42ddb22ed9	UKHSA	SRX18372922	PRJNA779173
84427a5d-3245-48d7-a54d-65081fa6fed1	UKHSA	SRX18372923	PRJNA779173
8491a601-05da-4951-a732-078ce221ce71	UKHSA	SRX18372924	PRJNA779173
84ce2cfd-bba6-49bc-8436-41ea5de15692	UKHSA	SRX18372925	PRJNA779173
8600ad83-744a-4e8d-9ed1-29931bdb98f6	UKHSA	SRX18372926	PRJNA779173
86469479-71ed-488f-ae9f-be7210bf6564	UKHSA	SRX18372927	PRJNA779173
86b1fee6-6e0e-48cc-a8d0-18d9d73ea7a9	UKHSA	SRX18372928	PRJNA779173
870b8e49-faf4-4ab9-91d2-67ea3442150f	UKHSA	SRX18372929	PRJNA779173
876ec817-36ed-47a8-ae2c-7ffc70886164	UKHSA	SRX18372930	PRJNA779173
87dbafd9-d2cf-4325-96b7-a25c6b09c49c	UKHSA	SRX18372931	PRJNA779173
8994ebad-28ce-4915-80a9-e97fca40fef0	UKHSA	SRX18372932	PRJNA779173
8a15ce15-cac0-4a1b-9b91-810169721d69	UKHSA	SRX18372933	PRJNA779173
8ad3dbb8-3751-45aa-9c03-8ad9822172fb	UKHSA	SRX18372934	PRJNA779173
8c06ac0e-eb4b-4add-bb69-0432022a6bfd	UKHSA	SRX18372935	PRJNA779173
8c54261d-c095-4d84-b4ee-9a7c02faac40	UKHSA	SRX18372936	PRJNA779173
8d8712c5-dbed-4f1b-a439-6e82a982ca53	UKHSA	SRX18372937	PRJNA779173
e120470d-cf7a-49e5-896a-1e4d9072d67d	OXFORD	SRX6984669	PRJNA540750
e220d87c-c42f-4801-9f5e-3329d465e3c7	OXFORD	SRX6984670	PRJNA540750
e2546c57-e340-4a96-a164-50d00fbf98f2	OXFORD	SRX6984671	PRJNA540750
e272a928-270b-42c8-b0ba-3ea8eb1f2397	OXFORD	SRX6984672	PRJNA540750
e2ccddd5-0322-441e-8b75-7d4d01478494	OXFORD	SRX6984673	PRJNA540750
e2cfc4bd-d385-49d0-a5eb-d10768e0c13d	OXFORD	SRX6984674	PRJNA540750
e340e655-1fde-4fba-901f-0d6a5b6342bc	OXFORD	SRX6984675	PRJNA540750
e34a890d-869c-4704-bb1d-48541749afcd	OXFORD	SRX6984676	PRJNA540750
e35c3490-4a40-4bd5-9c94-ae26432133cf	OXFORD	SRX6984677	PRJNA540750
e36cc7ef-aeca-423c-b848-bdf4f819b4d2	OXFORD	SRX6984678	PRJNA540750
e3913471-81f8-4169-b075-d65c8213e335	OXFORD	SRX6984679	PRJNA540750
e3b89ad5-fd2d-4181-913a-cbab6eb46690	OXFORD	SRX6984680	PRJNA540750
e430203e-ce0f-4ba2-950c-efbf26ee9429	OXFORD	SRX6984681	PRJNA540750
e4d20ffa-ee85-4319-9eb9-812a263751fb	OXFORD	SRX6984682	PRJNA540750
e4ef1a08-081c-48bb-9a94-9e3f9ac94296	OXFORD	SRX6984683	PRJNA540750
e5100306-af93-470d-951e-09764db62cad	OXFORD	SRX6984684	PRJNA540750
e5259f74-23e5-48ba-8e53-8b13f6da2f37	OXFORD	SRX6984685	PRJNA540750
e5e4c792-efb9-4aa9-af1a-87a7ac6f893f	OXFORD	SRX6984686	PRJNA540750
e63f66e3-7eb9-400c-93b7-81bba717321a	OXFORD	SRX6984687	PRJNA540750
e64be72c-9b40-4f05-9a2c-6a60878ed32f	OXFORD	SRX6984688	PRJNA540750
e6cdb8b5-4021-48ec-bd78-3b30f0019fd9	OXFORD	SRX6984689	PRJNA540750
e6cf2a8c-3314-4abe-93d4-d1741592b695	OXFORD	SRX6984690	PRJNA540750
e6deba2d-2cda-4597-ab76-00a45c3f9142	OXFORD	SRX6984691	PRJNA540750
e7561e56-a7af-414e-b672-6d9e0b090123	OXFORD	SRX6984692	PRJNA540750
e7b0d544-eb74-41b3-9cfb-93dc7403b5c1	OXFORD	SRX6984693	PRJNA540750
e7c6aee1-596f-467c-95f6-0b936ed93fba	OXFORD	SRX6984694	PRJNA540750
e7d99742-7906-45df-9c9a-bb7152269690	OXFORD	SRX6984695	PRJNA540750
e87d74a0-99d7-43fe-bc98-6131b682aa63	OXFORD	SRX6984696	PRJNA540750
3d136bca-4e5f-4214-a58c-c71620bb3f92	OXFORD	SRX6984697	PRJNA540750
3d5bc63a-8c51-4291-9986-5ef545fa874b	OXFORD	SRX6984698	PRJNA540750
3d99e292-d591-4200-857e-5f6124cfd5db	OXFORD	SRX6984699	PRJNA540750
3e460d1c-1eb5-4fed-b1c6-b514b1403daa	OXFORD	SRX6984700	PRJNA540750
3ef7aa8c-5c22-4e5f-8490-7cf549b36dea	OXFORD	SRX6984701	PRJNA540750
3f7022a8-3944-4187-a4ff-0cb76691b49c	OXFORD	SRX6984702	PRJNA540750
3f8a2705-971f-460d-9b5e-b96dbc5c3f64	OXFORD	SRX6984703	PRJNA540750
3fa6f13c-b26f-4e30-8da1-e562a763fd68	OXFORD	SRX6984704	PRJNA540750
3fbc8a69-fd71-4f76-8790-cfeab97cfe3c	OXFORD	SRX6984705	PRJNA540750
405a27a0-fc9e-4706-ac4c-b7bd50193f6d	OXFORD	SRX6984706	PRJNA540750
40ccd7ae-29f4-4e53-806d-067bb349e5b8	OXFORD	SRX6984707	PRJNA540750
40d3600a-49ed-4adc-9afc-8ed87f987b01	OXFORD	SRX6984708	PRJNA540750
40fa8cb1-b107-4aaf-8121-379e61a73316	OXFORD	SRX6984709	PRJNA540750
41a5490b-c58b-432a-9da4-582af3bf4a24	OXFORD	SRX6984710	PRJNA540750
421585db-e049-4710-9169-6a46b0f2ba70	OXFORD	SRX6984711	PRJNA540750
42386db1-be8c-4a1f-8ed5-329da18451a3	OXFORD	SRX6984712	PRJNA540750
42f9f760-882d-4787-b9d1-75f7530b9fc2	OXFORD	SRX6984713	PRJNA540750
430f2bd4-b37d-4f25-b9c2-baf9e47f4574	OXFORD	SRX6984714	PRJNA540750
4380aa25-a625-4064-97cf-b54fe18feadc	OXFORD	SRX6984715	PRJNA540750
441009de-af98-43f6-9933-982b7e45813c	OXFORD	SRX6984716	PRJNA540750
446bac93-9fd6-4673-b6bd-aafc6dd2bd95	OXFORD	SRX6984717	PRJNA540750
44858c68-5073-458c-a5d4-d4e59a0913bf	OXFORD	SRX6984718	PRJNA540750
44942a89-0c07-439c-a0fa-02f68ee4f437	OXFORD	SRX6984719	PRJNA540750
44fe9a74-1114-416d-b1bf-6a2baa89a47e	OXFORD	SRX6984720	PRJNA540750
455f0fa0-e4c9-42f0-b226-ad40f263719f	OXFORD	SRX6984721	PRJNA540750
458d5586-8714-48d8-9614-1bccbe8e519f	OXFORD	SRX6984722	PRJNA540750
465d9282-4486-42cf-ad4c-5e8e4cb39c43	OXFORD	SRX6984723	PRJNA540750
466c6064-d029-4eec-96f5-58e81f5d6936	OXFORD	SRX6984724	PRJNA540750
00077730-0fe4-454a-b554-b23c9f51a808	OXFORD	SRX6984725	PRJNA540750
00734a71-979c-4518-bec7-9cb9e2ad164a	OXFORD	SRX6984726	PRJNA540750
007d12b9-f903-446a-9d66-184fb751cae9	OXFORD	SRX6984727	PRJNA540750
00f30e5f-45b7-4dcd-85d4-622b54803b97	OXFORD	SRX6984728	PRJNA540750
468ae463-f7b4-49ce-9e28-a4d3ee83291c	OXFORD	SRX6984729	PRJNA540750
4692afca-531f-4446-9867-db5b7e488ece	OXFORD	SRX6984730	PRJNA540750
469765cc-9b5e-4ac6-a4ef-a002ef00e2ec	OXFORD	SRX6984731	PRJNA540750
46aa0946-6e26-4a3a-b800-b9c61d668b44	OXFORD	SRX6984732	PRJNA540750
46c16d11-8042-4ccd-b6fd-f9b0e276c467	OXFORD	SRX6984733	PRJNA540750
46ecaf51-b9a1-446e-98ba-06ff1b8162f7	OXFORD	SRX6984734	PRJNA540750
46f8c6f6-39ed-4a2b-9955-d3887e656479	OXFORD	SRX6984735	PRJNA540750
47031fef-6208-467d-9881-9be19052b468	OXFORD	SRX6984736	PRJNA540750
479c728d-e4c4-40a7-b0ef-1cfc33fc9789	OXFORD	SRX6984737	PRJNA540750
47bda03a-801f-4258-85e8-a670ab52b82e	OXFORD	SRX6984738	PRJNA540750
47c00d46-6168-4d6b-a83f-9c749b33311a	OXFORD	SRX6984739	PRJNA540750
47d056be-c683-4c87-b5e2-f82941b09516	OXFORD	SRX6984740	PRJNA540750
48101ef5-2a19-4dbe-82ae-a045611a47ee	OXFORD	SRX6984741	PRJNA540750
481afa04-2c1e-4a09-991f-714aaf748b8c	OXFORD	SRX6984742	PRJNA540750
482cd501-884e-49bb-b20c-aaa1d66fa267	OXFORD	SRX6984743	PRJNA540750
48633311-59d8-49bd-aad9-7bf0786fe076	OXFORD	SRX6984744	PRJNA540750
48cea246-08bf-430c-a8dc-20568ddee6f9	OXFORD	SRX6984745	PRJNA540750
490c3fb1-48a7-4882-8845-17181d9d6e7d	OXFORD	SRX6984746	PRJNA540750
4911a562-7b57-4376-a909-2114b1cc194f	OXFORD	SRX6984747	PRJNA540750
49222497-3024-4d11-8b14-fd5e93ee2cdc	OXFORD	SRX6984748	PRJNA540750
49362683-270f-488c-8a0e-c2447154f5be	OXFORD	SRX6984749	PRJNA540750
496438b8-5ba8-4aae-8ef7-c07fa888e296	OXFORD	SRX6984750	PRJNA540750
4a813403-0a19-4c49-8611-ceb44c54827a	OXFORD	SRX6984751	PRJNA540750
4b2a711f-7c26-4839-8590-6c0e4f722ac1	OXFORD	SRX6984752	PRJNA540750
4b339ac9-3ec1-46bb-8869-1775d308886b	OXFORD	SRX6984753	PRJNA540750
4b803631-6034-4868-b080-ba36bdd18d33	OXFORD	SRX6984754	PRJNA540750
4baeec70-5c3a-46f9-8690-f87371733273	OXFORD	SRX6984755	PRJNA540750
4bb2486c-ab8e-4251-a9b0-ed89b9e00536	OXFORD	SRX6984756	PRJNA540750
4bb8e94c-088e-4a42-ae5d-ad33269c2c3e	OXFORD	SRX6984757	PRJNA540750
4bbdfa1b-cf65-4723-a461-50ee882e8b15	OXFORD	SRX6984758	PRJNA540750
4c28d19c-15d9-487d-bf8b-2021a306b368	OXFORD	SRX6984759	PRJNA540750
4cdaecfb-f545-496f-ad90-5c93d9261f16	OXFORD	SRX6984760	PRJNA540750
4d05cef4-e928-4a92-940d-8fef76aefa68	OXFORD	SRX6984761	PRJNA540750
4d0f2635-81e7-47ff-9d38-c03fe1e14095	OXFORD	SRX6984762	PRJNA540750
4d41f12f-8f1f-4770-9c6f-7691229390df	OXFORD	SRX6984763	PRJNA540750
4d79cc70-f9e9-462e-8df4-79fc5b0fbbca	OXFORD	SRX6984764	PRJNA540750
4d996302-0c00-4240-8a95-52d08c2c64e1	OXFORD	SRX6984765	PRJNA540750
4e133a06-c4af-43b8-9b5b-146ba402e496	OXFORD	SRX6984766	PRJNA540750
4e99133b-45d8-4941-90b4-c2d54df4ed6d	OXFORD	SRX6984767	PRJNA540750
4f6e1dfc-6f41-4f81-bf3a-32de220c6cd9	OXFORD	SRX6984768	PRJNA540750
4f75f8e0-56ea-40e1-a21b-9c4e8d04c0a4	OXFORD	SRX6984769	PRJNA540750
4fee9dab-92f9-4565-8276-b036b18f5b51	OXFORD	SRX6984770	PRJNA540750
502d1825-e661-4ef7-ae4f-f743a898a60e	OXFORD	SRX6984771	PRJNA540750
503f417e-2290-4851-915d-a6eaf619e401	OXFORD	SRX6984772	PRJNA540750
5075d8d3-2bc5-4ec7-a6de-0508b328bee8	OXFORD	SRX6984773	PRJNA540750
50cd9d81-69a9-4ea4-8964-86c93312eb7a	OXFORD	SRX6984774	PRJNA540750
513654df-c4b5-4684-b304-e3f53c67c1c9	OXFORD	SRX6984775	PRJNA540750
5177aaad-70b8-47d2-a8ef-bdc85369e698	OXFORD	SRX6984776	PRJNA540750
51ef404d-cf48-49c4-81fa-e53bb1887461	OXFORD	SRX6984777	PRJNA540750
521cf4ee-b058-4939-8699-53321c343a8a	OXFORD	SRX6984778	PRJNA540750
526cdeda-de59-458f-b58d-120723bbf7ab	OXFORD	SRX6984779	PRJNA540750
52a477c2-3b70-4952-8e1a-8d1f0f3f7dd8	OXFORD	SRX6984780	PRJNA540750
52d3fd8e-dee0-41e1-baca-d0b0643d1624	OXFORD	SRX6984781	PRJNA540750
52d46abb-ad60-4f04-9b70-a03b057d258f	OXFORD	SRX6984782	PRJNA540750
52ee330f-d68b-4327-8880-fc0e1f48fe2f	OXFORD	SRX6984783	PRJNA540750
53574726-2fb1-4cd7-abea-ac38d7453c9e	OXFORD	SRX6984784	PRJNA540750
bc390fc1-867d-4976-a6ef-d5f0f140737c	OXFORD	SRX6984785	PRJNA540750
bc4416a3-9533-4ea7-94f9-dfc812c5603b	OXFORD	SRX6984786	PRJNA540750
bceb2c0f-c7f5-49b6-b833-c8274693ed7d	OXFORD	SRX6984787	PRJNA540750
bd1030be-dfcf-4ce4-ab8d-56f95e25eaa8	OXFORD	SRX6984788	PRJNA540750
bd3e1f54-2114-44cd-84ea-7f5dbb1ebdf7	OXFORD	SRX6984789	PRJNA540750
bd749bd0-785b-4e15-84b3-caa61aa61d29	OXFORD	SRX6984790	PRJNA540750
bd9ea8fa-5505-4c96-a594-7e1d6dd6710a	OXFORD	SRX6984791	PRJNA540750
bda385ab-92dc-406e-9678-e8bf458749e2	OXFORD	SRX6984792	PRJNA540750
bdada405-1cf9-4a03-9fe4-21f13a29541c	OXFORD	SRX6984793	PRJNA540750
be26f7aa-3eb3-4a87-995d-f942750bc81e	OXFORD	SRX6984794	PRJNA540750
be60dea6-bda5-46b4-802f-eed3e33e82e0	OXFORD	SRX6984795	PRJNA540750
becf0bd5-65c8-4ff6-8cbd-9c415d10b7f6	OXFORD	SRX6984796	PRJNA540750
beeb5115-cc91-4d08-9edf-d040b4d3c2b2	OXFORD	SRX6984797	PRJNA540750
bfb8c154-337a-41fa-9e97-cd9448cee925	OXFORD	SRX6984798	PRJNA540750
c003968c-04e8-4bec-ac23-832a38bd6c4c	OXFORD	SRX6984799	PRJNA540750
c00bae1b-6c27-4a33-8aa2-f185105c29bc	OXFORD	SRX6984800	PRJNA540750
c0aed63f-b133-481f-8f8c-d8e292406b30	OXFORD	SRX6984801	PRJNA540750
c1113404-ecf9-43e8-b53b-fa7f7003169e	OXFORD	SRX6984802	PRJNA540750
c14c0f32-2c63-4822-89a0-e913cb027c64	OXFORD	SRX6984803	PRJNA540750
c1a12785-eb9a-4676-8474-40e8b77c2580	OXFORD	SRX6984804	PRJNA540750
c1ad04bd-b403-4c29-aabe-3ab997316381	OXFORD	SRX6984805	PRJNA540750
c238101e-e687-42e3-9dd8-9e4940008ef1	OXFORD	SRX6984806	PRJNA540750
c24c2789-1490-44f8-b4f3-62bd3b49b1f9	OXFORD	SRX6984807	PRJNA540750
c2a87ddb-19ec-4130-bc75-6b46ef579f55	OXFORD	SRX6984808	PRJNA540750
c32badf6-f393-4630-a5bb-d0ef820733c4	OXFORD	SRX6984809	PRJNA540750
c33ecc5e-2fba-4340-9af4-ec9dc6a5fbbc	OXFORD	SRX6984810	PRJNA540750
c3b60033-338d-4ee0-ad32-c316e2641969	OXFORD	SRX6984811	PRJNA540750
c3cc6f04-bafb-47e2-be76-6e33284f078b	OXFORD	SRX6984812	PRJNA540750
19a8e783-446f-4095-a583-93227a742b70	OXFORD	SRX6984813	PRJNA540750
19ac1ef4-26a2-4f4a-a587-aab58c10b3a6	OXFORD	SRX6984814	PRJNA540750
19b59042-86cc-4971-92ba-2cb3cc14d75f	OXFORD	SRX6984815	PRJNA540750
19ba4821-ea34-467f-bd64-e305ad6a3793	OXFORD	SRX6984816	PRJNA540750
19cf5be1-43af-48ca-997a-4f234b65771c	OXFORD	SRX6984817	PRJNA540750
19f369f3-405d-4093-becf-a369a3ed139f	OXFORD	SRX6984818	PRJNA540750
1a6beacb-cf14-4ca0-a16e-81f9d01a5c40	OXFORD	SRX6984819	PRJNA540750
1ab1803c-602d-4b9c-9549-bed784fcff72	OXFORD	SRX6984820	PRJNA540750
1b55ac76-f4fa-4612-b00d-c91d9427faf0	OXFORD	SRX6984821	PRJNA540750
1bee9b32-fba2-4870-abb3-520fe8afd174	OXFORD	SRX6984822	PRJNA540750
1c039313-9d19-47fb-9c50-a4b690b82a1c	OXFORD	SRX6984823	PRJNA540750
1c2a475f-944e-40b4-9540-9ad9fc777452	OXFORD	SRX6984824	PRJNA540750
1c2c8fdb-15a6-4ff1-9fc4-d614546a5485	OXFORD	SRX6984825	PRJNA540750
1c553e59-1ab6-460d-b650-3d05314ddaaa	OXFORD	SRX6984826	PRJNA540750
1cf9edc6-0b34-4dc2-bd0a-bce613848420	OXFORD	SRX6984827	PRJNA540750
1d0ede66-c6bc-461a-a372-48f6d2b37cc7	OXFORD	SRX6984828	PRJNA540750
1d1eb0db-fc40-42b2-8432-51e10645cece	OXFORD	SRX6984829	PRJNA540750
1d272145-4d1f-417e-b67a-39b60e1e815b	OXFORD	SRX6984830	PRJNA540750
1d8bd4ba-914b-426d-994f-33de06bce224	OXFORD	SRX6984831	PRJNA540750
1d9542b2-cf4a-4d6e-9851-ed7dd38d0126	OXFORD	SRX6984832	PRJNA540750
1e20a206-4cc3-43b7-b8a4-3cdf3528fff7	OXFORD	SRX6984833	PRJNA540750
1e2d6faf-7483-4545-b31c-145cb7941d73	OXFORD	SRX6984834	PRJNA540750
1e3d9e36-081c-4322-8862-a90120d98efd	OXFORD	SRX6984835	PRJNA540750
1e430ae7-5509-4f99-8de1-1b2a0d898e23	OXFORD	SRX6984836	PRJNA540750
1f850b95-0ae7-42c3-af06-9b1131690dde	OXFORD	SRX6984837	PRJNA540750
1fb6e2be-bd63-480b-8b28-1898928b5d1d	OXFORD	SRX6984838	PRJNA540750
1fec59fa-9760-422d-afb8-0317218e75e7	OXFORD	SRX6984839	PRJNA540750
1ff45b3f-687d-4f2a-a83a-9065b0a07e0d	OXFORD	SRX6984840	PRJNA540750
53954f28-5d3e-493c-bfab-b52b234c8601	OXFORD	SRX6984841	PRJNA540750
53ac6f16-621a-4500-b073-4db67dc4bd27	OXFORD	SRX6984842	PRJNA540750
53d4ecec-6df5-48ef-9d1e-027a0561f97c	OXFORD	SRX6984843	PRJNA540750
53e57e10-dfd0-4270-8a94-f68435a75346	OXFORD	SRX6984844	PRJNA540750
542661e0-0df0-4a9e-b6e4-5ee40d3488cc	OXFORD	SRX6984845	PRJNA540750
54688913-b49e-4e0e-bffc-b7d97dd62ebb	OXFORD	SRX6984846	PRJNA540750
55163f90-c3a7-497c-86cc-eca1fa4d164d	OXFORD	SRX6984847	PRJNA540750
55bb2a20-92ff-4456-85fb-9aa53bc89fc0	OXFORD	SRX6984848	PRJNA540750
566b9360-c8ba-4f91-89e2-129692825305	OXFORD	SRX6984849	PRJNA540750
568a0499-9287-4060-b3a8-a0f902296cd3	OXFORD	SRX6984850	PRJNA540750
56a35fef-0907-44c3-b1d8-beed9a237393	OXFORD	SRX6984851	PRJNA540750
56b58a1f-40b3-4458-9f49-10adbe948a12	OXFORD	SRX6984852	PRJNA540750
56cd6b5b-3eac-43fc-b852-d766bcba96fe	OXFORD	SRX6984853	PRJNA540750
56ed3571-2538-4ab1-9837-8fef76bbad78	OXFORD	SRX6984854	PRJNA540750
56f1cafd-560a-4acd-be42-36168f664de1	OXFORD	SRX6984855	PRJNA540750
5717aaf3-b933-49e3-bf77-81f279b84c55	OXFORD	SRX6984856	PRJNA540750
574849bf-e308-41cd-8cd5-08b013eb3d3a	OXFORD	SRX6984857	PRJNA540750
583b6327-6edd-490b-85d3-aa11b2e43035	OXFORD	SRX6984858	PRJNA540750
5847c39c-7f81-4493-82b6-4e4cb5a33cb8	OXFORD	SRX6984859	PRJNA540750
5884f4d7-3dd1-42c9-9b18-8fca7b98df5a	OXFORD	SRX6984860	PRJNA540750
5885fd12-6f0a-4c5f-88c9-9db891bd3b67	OXFORD	SRX6984861	PRJNA540750
58aa82db-e331-4f14-b4df-89b7044372f0	OXFORD	SRX6984862	PRJNA540750
58af8ebb-e11a-40e1-a251-9c5708e7c4ed	OXFORD	SRX6984863	PRJNA540750
58b0b1ce-52ab-4034-8cee-27cee48a2250	OXFORD	SRX6984864	PRJNA540750
58bdbe28-3b75-4806-885c-821106a33096	OXFORD	SRX6984865	PRJNA540750
58ef07cd-82b3-4229-9dab-519b6b20da7b	OXFORD	SRX6984866	PRJNA540750
5911416a-0c8b-4954-9e8a-30dfdd60485a	OXFORD	SRX6984867	PRJNA540750
5955c9f3-c3c9-413f-ba79-7c6a60e1fef3	OXFORD	SRX6984868	PRJNA540750
e8ae4b7e-d4f6-47ed-9203-491903b7c07e	OXFORD	SRX6984869	PRJNA540750
e8ef0f7f-4302-41d0-986a-6c7eb9a7c6d7	OXFORD	SRX6984870	PRJNA540750
e9210537-efd8-4ba8-8449-c6947076b834	OXFORD	SRX6984871	PRJNA540750
e9bfdd8e-2bd5-43c3-8252-84db2bf94ca1	OXFORD	SRX6984872	PRJNA540750
eaa67e0c-4195-4a21-9d31-0c8bbda7d229	OXFORD	SRX6984873	PRJNA540750
eb723927-3cf1-4633-a352-0be265143842	OXFORD	SRX6984874	PRJNA540750
ebfc656c-2e8c-49d7-bbf7-53fb6160c34b	OXFORD	SRX6984875	PRJNA540750
ed36ca34-e13e-4d4e-8e43-9ea5fe7c397b	OXFORD	SRX6984876	PRJNA540750
ed45f06b-51b4-4028-9922-ca45f6dd5ba0	OXFORD	SRX6984877	PRJNA540750
ed59429f-45f5-45e9-bd8e-35b91b15cefd	OXFORD	SRX6984878	PRJNA540750
ed8e9fc6-8186-48f9-91c0-f2f387442d75	OXFORD	SRX6984879	PRJNA540750
edd51bf6-6843-46e8-aba7-39a4c4cfb4db	OXFORD	SRX6984880	PRJNA540750
edea003c-32bf-4595-908b-441e75adb914	OXFORD	SRX6984881	PRJNA540750
ee02dd01-046e-467f-9c35-a65bcaa14b8c	OXFORD	SRX6984882	PRJNA540750
ef9f800b-f220-4eb5-a48e-35cef6859153	OXFORD	SRX6984883	PRJNA540750
efacfa09-a160-4b75-a946-da6e433a2be2	OXFORD	SRX6984884	PRJNA540750
efe3fb97-a23f-47ed-a527-185707556ff1	OXFORD	SRX6984885	PRJNA540750
f03e13f4-aaae-4955-9840-da9d7f97eb1a	OXFORD	SRX6984886	PRJNA540750
f0f6aa08-7b03-4c59-950e-d34ecf4e74ae	OXFORD	SRX6984887	PRJNA540750
f12d0536-ba20-4ab7-9ba6-204f6a96707a	OXFORD	SRX6984888	PRJNA540750
f1797699-1fa8-4c58-97f0-5c64c2a119b2	OXFORD	SRX6984889	PRJNA540750
f1da25ad-55de-4fc2-a9de-8d7e42c52f39	OXFORD	SRX6984890	PRJNA540750
f1f43ac8-d741-4b8d-aed7-e7d7e497698b	OXFORD	SRX6984891	PRJNA540750
f2850458-a0bf-4ecc-a055-5737cac03637	OXFORD	SRX6984892	PRJNA540750
f286bf7e-807e-4ddb-919e-e2225d2dfab5	OXFORD	SRX6984893	PRJNA540750
f2cda67e-528f-4c0f-893e-2816bb8e51dd	OXFORD	SRX6984894	PRJNA540750
f2e0c87d-6b04-4a1f-8d62-b2c00cb994bb	OXFORD	SRX6984895	PRJNA540750
f3b99f04-2008-411e-8c8d-9ac6ca30eb89	OXFORD	SRX6984896	PRJNA540750
f4e79aed-d762-414f-85b8-4239b782df1d	OXFORD	SRX6984897	PRJNA540750
f528bd57-1a67-4f76-9507-27746923fa01	OXFORD	SRX6984898	PRJNA540750
f57898d2-5e4d-43de-b031-973811b63671	OXFORD	SRX6984899	PRJNA540750
f5b8dc46-aff1-4a99-996f-093c774e6cb4	OXFORD	SRX6984900	PRJNA540750
f6081d92-9546-4e33-9cd1-ac7bc2bf91e8	OXFORD	SRX6984901	PRJNA540750
f64087a8-f3c0-4e51-a810-7dfb0e517a96	OXFORD	SRX6984902	PRJNA540750
f6715c4a-8c79-4a74-96f9-b53448f56a8c	OXFORD	SRX6984903	PRJNA540750
f7029b0d-c6f9-4131-bfe1-0c712b67d47d	OXFORD	SRX6984904	PRJNA540750
f75fd372-d4cc-4e56-be33-f9c0cd048659	OXFORD	SRX6984905	PRJNA540750
f799ce31-980f-49bc-a420-1b39a67c2701	OXFORD	SRX6984906	PRJNA540750
f7f96d71-c531-4474-bf24-e1af928ce607	OXFORD	SRX6984907	PRJNA540750
f88d1eff-a2be-4496-b03b-7a97dfff7189	OXFORD	SRX6984908	PRJNA540750
f8d3e1bd-0bdd-4e19-8a9a-2c13098b3050	OXFORD	SRX6984909	PRJNA540750
f9330843-6d40-4d98-b438-2d9a8838777d	OXFORD	SRX6984910	PRJNA540750
f9eac854-9c4d-4bcc-a56d-f932727b2eaa	OXFORD	SRX6984911	PRJNA540750
fa0c8232-0f49-485d-93f2-720da4a9e3af	OXFORD	SRX6984912	PRJNA540750
fa67f16f-159b-4da7-b4e8-250e8cc60292	OXFORD	SRX6984913	PRJNA540750
fab7978a-e3f9-48b2-b60e-a1981ddd15e4	OXFORD	SRX6984914	PRJNA540750
faf08b52-72c4-45c2-a199-0e72af8054ec	OXFORD	SRX6984915	PRJNA540750
fafe9f10-443b-4b5c-bce0-043e467feeff	OXFORD	SRX6984916	PRJNA540750
fb2d3ced-a7d3-4704-90c3-6a5339401423	OXFORD	SRX6984917	PRJNA540750
fb36a4a3-f96c-42e6-865b-a6c24ccd933a	OXFORD	SRX6984918	PRJNA540750
fb53cce8-8d89-4655-8f11-2f6a57680544	OXFORD	SRX6984919	PRJNA540750
fb8e90a1-b3b7-449d-9d36-fb6174cd8002	OXFORD	SRX6984920	PRJNA540750
fb9250c9-56a0-4467-b7ba-416ceac9b81a	OXFORD	SRX6984921	PRJNA540750
fb9ab93b-a39c-4aae-be7e-703b0e698c4f	OXFORD	SRX6984922	PRJNA540750
fbc99c1c-b70e-4502-989b-9d212941645f	OXFORD	SRX6984923	PRJNA540750
fc05bd5e-5394-441e-a14f-e704a7286813	OXFORD	SRX6984924	PRJNA540750
fc1b10a7-3dc8-4381-84be-a3da0d31d997	OXFORD	SRX6984925	PRJNA540750
fc5b4943-0b19-4421-8ec0-e18e17ed6f04	OXFORD	SRX6984926	PRJNA540750
fc75ec09-9c26-4e4e-ae3b-8af3a088a9f9	OXFORD	SRX6984927	PRJNA540750
fc8be59a-8468-4aa2-819b-4b4bc90a3a98	OXFORD	SRX6984928	PRJNA540750
fcc19ea3-1a55-4886-b5b7-c84fe1f43f9a	OXFORD	SRX6984929	PRJNA540750
fd1489de-3070-4a0e-8904-e2084c39edc6	OXFORD	SRX6984930	PRJNA540750
fd260658-dca0-4af9-9040-0cc5de57704c	OXFORD	SRX6984931	PRJNA540750
fd44427f-d557-40ff-a556-c8efd7afe4b4	OXFORD	SRX6984932	PRJNA540750
fdeee6ca-0382-48b8-989e-5da7d1124d1c	OXFORD	SRX6984933	PRJNA540750
fe4ce9b9-b153-49c2-a259-abc15e149a36	OXFORD	SRX6984934	PRJNA540750
fe97b0d0-0b78-46d3-8121-04e62b2a6244	OXFORD	SRX6984935	PRJNA540750
fea8bf05-de12-4b58-9779-3d0766f9528d	OXFORD	SRX6984936	PRJNA540750
ff1adadb-cda6-4acd-8022-ae9ba343358a	OXFORD	SRX6984937	PRJNA540750
ff20eb69-fd10-48ae-ab66-b3182dd2b4be	OXFORD	SRX6984938	PRJNA540750
ff5be8da-ab33-4f4d-8d77-ffc88cdc1de0	OXFORD	SRX6984939	PRJNA540750
ff7c9035-24ab-4dcf-a2ef-fa011f7e2304	OXFORD	SRX6984940	PRJNA540750
ff8390ff-47b0-4b81-bd3d-e2b670f17f25	OXFORD	SRX6984941	PRJNA540750
ffae7b9d-7bb6-4b9e-8d66-8c02e009a065	OXFORD	SRX6984942	PRJNA540750
ffb5f480-e3cf-4f6b-8f16-5418e940a11d	OXFORD	SRX6984943	PRJNA540750
ffbfc7b4-8bc9-43d3-9a0c-2aed593e7be4	OXFORD	SRX6984944	PRJNA540750
598b60c8-9dff-4fd3-94d3-922e8410c827	OXFORD	SRX6984945	PRJNA540750
59c936e3-a856-4ca1-a9ec-214622fa39ae	OXFORD	SRX6984946	PRJNA540750
5a45cb93-428a-4eb2-a726-166000de110c	OXFORD	SRX6984947	PRJNA540750
5a6686ff-b54a-4e3e-9fd3-0dbc777c027e	OXFORD	SRX6984948	PRJNA540750
5a9142e1-e125-4387-8866-eb92a7376793	OXFORD	SRX6984949	PRJNA540750
5aaf4d16-c69e-4b47-8164-f26e8440470a	OXFORD	SRX6984950	PRJNA540750
5bb714fc-c599-4f7e-9f2f-e981aa4af658	OXFORD	SRX6984951	PRJNA540750
5c0262e5-e028-4b0f-8e99-067c572fea38	OXFORD	SRX6984952	PRJNA540750
5c09b358-2de9-4a99-b7e7-8b3f4aa24f8a	OXFORD	SRX6984953	PRJNA540750
5c2a87cb-7b72-439f-bef0-272eefb12c5a	OXFORD	SRX6984954	PRJNA540750
5c407b8e-9c0a-48a8-ba49-df6597592945	OXFORD	SRX6984955	PRJNA540750
5c5a5e4a-2b29-4630-9852-05c5ef456656	OXFORD	SRX6984956	PRJNA540750
5c771cc5-8ec6-4f6c-bca7-da2db6c56801	OXFORD	SRX6984957	PRJNA540750
5c824886-9651-4f95-94f7-9572d674e827	OXFORD	SRX6984958	PRJNA540750
5c952a1a-acde-46ef-99fb-58c2c4ffbd2f	OXFORD	SRX6984959	PRJNA540750
5cc76a1f-ce1e-4c2c-83c6-953a9355db6f	OXFORD	SRX6984960	PRJNA540750
5d253cf9-8064-4d7e-b8f3-6d8e8cff0dc9	OXFORD	SRX6984961	PRJNA540750
5da8d162-86a6-41fc-9079-049b09431a9c	OXFORD	SRX6984962	PRJNA540750
5e9bafd6-1cac-462a-b5e0-6f0aff27ce6e	OXFORD	SRX6984963	PRJNA540750
5ed9bf54-f8c0-4218-b324-c0e60f94bbdf	OXFORD	SRX6984964	PRJNA540750
5f256edb-b867-416b-981f-b8896af4b472	OXFORD	SRX6984965	PRJNA540750
5f2de27f-75df-453f-bc50-667cfa6102f6	OXFORD	SRX6984966	PRJNA540750
5f4f8767-db03-44fc-8206-5145841fb7c1	OXFORD	SRX6984967	PRJNA540750
5f923c20-cf48-454d-bcb8-4ea61833370a	OXFORD	SRX6984968	PRJNA540750
5faef3b3-6854-443d-a8ec-682384e640eb	OXFORD	SRX6984969	PRJNA540750
5fcc7bd4-da81-4076-91e6-5ca04d82cd17	OXFORD	SRX6984970	PRJNA540750
60db4db5-61a3-49ba-b49e-25592c3d9707	OXFORD	SRX6984971	PRJNA540750
60e75cf9-7121-4b07-80a6-bba27f8722dd	OXFORD	SRX6984972	PRJNA540750
013cc60d-cf3b-4c62-885b-736339cac567	OXFORD	SRX6984973	PRJNA540750
01475fd2-0ded-416b-9161-99bfde244595	OXFORD	SRX6984974	PRJNA540750
0152fff8-5a8e-4031-8634-81b08a4b5c85	OXFORD	SRX6984975	PRJNA540750
01822ce6-6d77-435b-944a-3b45418c034d	OXFORD	SRX6984976	PRJNA540750
01d34baf-18a8-4195-9931-68b6c4053b22	OXFORD	SRX6984977	PRJNA540750
024d720b-7bf8-4524-bdd6-e9033cb3e91e	OXFORD	SRX6984978	PRJNA540750
025e1932-35ca-4f87-9511-88f10fdc2ba7	OXFORD	SRX6984979	PRJNA540750
0262b07d-945e-41e5-81ed-6efc8ffca6b9	OXFORD	SRX6984980	PRJNA540750
02bd8907-b922-442a-ba82-dfe722f0ede5	OXFORD	SRX6984981	PRJNA540750
02c5f878-2e1c-4c6b-9083-da0c252f82f0	OXFORD	SRX6984982	PRJNA540750
0376f914-d57d-42ee-bfe5-e92a95f03873	OXFORD	SRX6984983	PRJNA540750
03b2c44b-bb25-4461-bf43-66577b7f3db5	OXFORD	SRX6984984	PRJNA540750
04007f45-f3e8-40b4-88a4-07803967c8ac	OXFORD	SRX6984985	PRJNA540750
04a23b73-077a-4500-8542-539ecb50bad3	OXFORD	SRX6984986	PRJNA540750
0513f9ac-3a30-418f-afb2-47c75c76a6dc	OXFORD	SRX6984987	PRJNA540750
051a523a-0619-4668-ab82-3037adb23ad0	OXFORD	SRX6984988	PRJNA540750
05f73ffb-6463-4bfa-bd93-11cbf1dfd3f0	OXFORD	SRX6984989	PRJNA540750
06a0eba9-ff16-4640-8adc-f764a4b927a0	OXFORD	SRX6984990	PRJNA540750
06dcfd16-9045-4ca3-8924-ef758e7c7ae5	OXFORD	SRX6984991	PRJNA540750
06de200b-a400-4f4e-b9a4-35bd217c2614	OXFORD	SRX6984992	PRJNA540750
06e7f3a8-87f3-4994-8e49-9afee1cf7e04	OXFORD	SRX6984993	PRJNA540750
0749a87b-af6a-4dad-b720-1e3eda595488	OXFORD	SRX6984994	PRJNA540750
0756600d-3aaa-4e6d-903e-ca1013923338	OXFORD	SRX6984995	PRJNA540750
0788cc5a-3b21-494a-af8f-fc39a5f942d9	OXFORD	SRX6984996	PRJNA540750
07d063aa-c4dd-4abe-88f0-77d1cb4e619e	OXFORD	SRX6984997	PRJNA540750
08110dce-3d4b-4c56-8fe7-df2d29133bbc	OXFORD	SRX6984998	PRJNA540750
081f6f17-bbe9-4088-8b1f-6e5560cd1a13	OXFORD	SRX6984999	PRJNA540750
0843169b-3ae7-40f5-9086-b93a18d133be	OXFORD	SRX6985000	PRJNA540750
08ddc6b8-0f1e-4c7b-b600-36eb2281b06b	OXFORD	SRX6985001	PRJNA540750
090bfeb0-1056-438d-abfd-2b90b660f889	OXFORD	SRX6985002	PRJNA540750
090fe6b5-3200-4341-a8c6-66fccb70d768	OXFORD	SRX6985003	PRJNA540750
0913308e-ef7e-4577-a69b-36fd5b82b959	OXFORD	SRX6985004	PRJNA540750
098a9904-67a6-4aac-af72-2df1fcbb171a	OXFORD	SRX6985005	PRJNA540750
09ce3660-d309-41a5-bd7f-24f9bf45915e	OXFORD	SRX6985006	PRJNA540750
09dff8c2-db9b-4089-82e9-64980b12faec	OXFORD	SRX6985007	PRJNA540750
09fe791f-edda-43df-9de2-66af437e7852	OXFORD	SRX6985008	PRJNA540750
0a0c39e3-22b0-433f-aa5c-b16610b8041a	OXFORD	SRX6985009	PRJNA540750
0a1033cf-f49e-4e57-a096-dcff0c49311e	OXFORD	SRX6985010	PRJNA540750
0acbc307-ba63-4cb7-a514-526c3a3bbc4c	OXFORD	SRX6985011	PRJNA540750
0bb6dcf8-ad8f-470b-babd-cbffaae37ded	OXFORD	SRX6985012	PRJNA540750
0bd449f2-b6f5-4f3f-bbb8-5784415c6899	OXFORD	SRX6985013	PRJNA540750
0c4950a1-1df1-4fda-9729-7e68f811176f	OXFORD	SRX6985014	PRJNA540750
0ca20a4c-4aa6-4a3d-94c0-67749bb48a3c	OXFORD	SRX6985015	PRJNA540750
0cd90d7d-7d48-4dad-8293-b297c6acf950	OXFORD	SRX6985016	PRJNA540750
0cfbfbe7-354a-4014-806c-bef148f3ff68	OXFORD	SRX6985017	PRJNA540750
0d26d75e-8b68-4cde-81ec-c157bf5e809b	OXFORD	SRX6985018	PRJNA540750
0d4789a2-71a6-4db7-b0c0-bb15a9ade85d	OXFORD	SRX6985019	PRJNA540750
0d9b6457-3985-4783-9a1f-eb4303e07546	OXFORD	SRX6985020	PRJNA540750
0dba3329-df7a-4a0d-8364-95104b640037	OXFORD	SRX6985021	PRJNA540750
0e624267-9f5f-4a03-bb74-621a6fb66934	OXFORD	SRX6985022	PRJNA540750
0e8fba72-8449-46ce-b62f-5ac5b8061645	OXFORD	SRX6985023	PRJNA540750
0edf73c5-02d8-432f-951d-8d944d4dc2fc	OXFORD	SRX6985024	PRJNA540750
0efc7b1e-fdd3-4c54-83b3-8acfe49c67f4	OXFORD	SRX6985025	PRJNA540750
0f041651-f6e2-48df-bd2e-e6b51ec22ed4	OXFORD	SRX6985026	PRJNA540750
0f117678-c4fb-4bf5-8353-e8c3d5777d6f	OXFORD	SRX6985027	PRJNA540750
0f22654a-dc2b-4282-84f7-3870967971d5	OXFORD	SRX6985028	PRJNA540750
61132e2c-bdbd-4128-b603-0e89757ecd04	OXFORD	SRX6985029	PRJNA540750
61182181-8919-4c96-b877-6a1b4cefcc5e	OXFORD	SRX6985030	PRJNA540750
611ebba3-0579-4573-811a-58b02ded81c3	OXFORD	SRX6985031	PRJNA540750
61be1d34-3396-4d6a-afd3-f5b2ac9dee84	OXFORD	SRX6985032	PRJNA540750
61c5beb1-e6f7-4924-9656-02dca2e3f706	OXFORD	SRX6985033	PRJNA540750
625e939e-1179-44fa-a02f-ffd3f640154e	OXFORD	SRX6985034	PRJNA540750
6278d798-5d7f-4e3b-8976-58bd09f07644	OXFORD	SRX6985035	PRJNA540750
6294f52e-f628-4708-b129-f3b248d61a01	OXFORD	SRX6985036	PRJNA540750
63392671-e015-4c46-bbf7-2d1168d55854	OXFORD	SRX6985037	PRJNA540750
6389ff69-b454-4160-9290-9c7817a814c7	OXFORD	SRX6985038	PRJNA540750
63ca593e-d4d9-4a67-9db1-da3e17007e0c	OXFORD	SRX6985039	PRJNA540750
63cb94c6-50e2-4fbc-bde8-32f9b3efe181	OXFORD	SRX6985040	PRJNA540750
63e22122-4fd3-4190-ba5b-b271e29ae0a8	OXFORD	SRX6985041	PRJNA540750
63f1ce13-177c-4fd8-b3a5-338810b710aa	OXFORD	SRX6985042	PRJNA540750
649f0681-e187-4a98-80f5-cce8bbeb9abe	OXFORD	SRX6985043	PRJNA540750
64beed8b-3ac9-4ae7-9563-081e72a9f27d	OXFORD	SRX6985044	PRJNA540750
64bff16e-e269-44a5-b318-94f724d548bc	OXFORD	SRX6985045	PRJNA540750
6528329d-2057-432e-bf0e-146fd569a392	OXFORD	SRX6985046	PRJNA540750
65380db0-9a7f-4631-846f-b95a2b2a7e7f	OXFORD	SRX6985047	PRJNA540750
653a4f5d-c68b-4153-b5de-3fab90cc4675	OXFORD	SRX6985048	PRJNA540750
65628ba2-52cf-4c78-8aea-9da5f4ae48e5	OXFORD	SRX6985049	PRJNA540750
65a15634-d28c-43dd-96fa-b870c0aaeaf2	OXFORD	SRX6985050	PRJNA540750
65c8f0b3-b45f-4689-a637-66907197f8a9	OXFORD	SRX6985051	PRJNA540750
65f781cf-c89f-44ab-97c7-e2cb4773bf4b	OXFORD	SRX6985052	PRJNA540750
65fa7596-29a6-4b68-9e1f-7fd1971005b4	OXFORD	SRX6985053	PRJNA540750
66326c3e-3bea-4d94-b718-4793ab68bd94	OXFORD	SRX6985054	PRJNA540750
664112dc-da2b-4407-a26c-0ee507607fe9	OXFORD	SRX6985055	PRJNA540750
665415b1-ee72-40c8-8e3b-65e43f70e7fc	OXFORD	SRX6985056	PRJNA540750
0f5b24e3-d30f-4af2-be5a-51d408291940	OXFORD	SRX6985057	PRJNA540750
1088d896-99e3-41a9-97ea-cad622749474	OXFORD	SRX6985058	PRJNA540750
116728ac-c5bc-48d0-92aa-be006e960c63	OXFORD	SRX6985059	PRJNA540750
11c0ca61-3084-4173-b383-c168687a362e	OXFORD	SRX6985060	PRJNA540750
1215eb4a-ce44-4d93-a303-a9ac6fe60579	OXFORD	SRX6985061	PRJNA540750
12215ec0-8272-4614-84ef-3f7582428119	OXFORD	SRX6985062	PRJNA540750
13988ef8-d9e1-47bb-81f6-ad5aaea12f6e	OXFORD	SRX6985063	PRJNA540750
13d3ec82-fdc0-4640-98ce-57d28483ea4c	OXFORD	SRX6985064	PRJNA540750
14051895-1e3c-40aa-b07a-9a600c743253	OXFORD	SRX6985065	PRJNA540750
14072609-f43f-482d-a7d4-fae5bd9510f0	OXFORD	SRX6985066	PRJNA540750
1473f11c-f093-4226-b43d-769fbe75a462	OXFORD	SRX6985067	PRJNA540750
1476921a-ea8e-43cd-860e-95162df00594	OXFORD	SRX6985068	PRJNA540750
14f54dbb-eed0-452b-9d3d-69c89674a941	OXFORD	SRX6985069	PRJNA540750
1508004e-fd9a-4167-b5d6-fb9b819a541d	OXFORD	SRX6985070	PRJNA540750
15f62f5b-f0f0-4ae5-b6b4-372a4f3e17b7	OXFORD	SRX6985071	PRJNA540750
168d8c17-4c5c-4df2-8082-4e8170087c78	OXFORD	SRX6985072	PRJNA540750
1711d917-a0f7-4cd6-bfb6-87862f3518f4	OXFORD	SRX6985073	PRJNA540750
17597a5b-feae-4bdc-a1db-4dac0b2c603c	OXFORD	SRX6985074	PRJNA540750
175db4fe-65a1-403d-9829-ba79f4acde2b	OXFORD	SRX6985075	PRJNA540750
176a5ef0-a830-4cda-9002-1a8fca08d1ca	OXFORD	SRX6985076	PRJNA540750
17c8844f-fe8a-4ce7-8439-b58d2392916d	OXFORD	SRX6985077	PRJNA540750
17f8eda0-e9fb-4662-ba09-3ab7f7b65c61	OXFORD	SRX6985078	PRJNA540750
18061040-784b-45f3-8254-c5b9ad8fc7db	OXFORD	SRX6985079	PRJNA540750
185e8999-6e7d-4222-8105-b993fe204dfe	OXFORD	SRX6985080	PRJNA540750
188797d1-2ee5-416c-ae97-f46207a0f842	OXFORD	SRX6985081	PRJNA540750
18c87cda-8039-4fea-9a77-8de83b557c25	OXFORD	SRX6985082	PRJNA540750
18f1e164-8efa-4a53-80d3-933330317637	OXFORD	SRX6985083	PRJNA540750
19528f6b-ac7a-43b3-81cd-70b74fad8407	OXFORD	SRX6985084	PRJNA540750
66711c3f-4b8d-411f-a5fb-66a445d1de34	OXFORD	SRX6985085	PRJNA540750
66f860ea-4c61-42a9-99a4-798f6f279562	OXFORD	SRX6985086	PRJNA540750
6715d111-65e7-44e2-a3f3-c6abcfbfffb6	OXFORD	SRX6985087	PRJNA540750
67188316-9c31-48a3-b828-0dc5a7825a45	OXFORD	SRX6985088	PRJNA540750
6720ec6f-98b8-4c7b-9a5d-a765cfd3028a	OXFORD	SRX6985089	PRJNA540750
67a8477b-14d4-4d6e-b1a8-c26ee15e7fc8	OXFORD	SRX6985090	PRJNA540750
67b764f2-c551-46ae-8c41-2fbf655c7025	OXFORD	SRX6985091	PRJNA540750
67c4fadc-d6b9-4ecf-a7e2-d82667530917	OXFORD	SRX6985092	PRJNA540750
67d7e8e7-bf8c-4dae-b53a-aadec27d07bf	OXFORD	SRX6985093	PRJNA540750
6811ffce-33be-42ff-886a-dc2272051fb2	OXFORD	SRX6985094	PRJNA540750
6823d9d5-4f27-4fa4-900c-be699aaa0dd5	OXFORD	SRX6985095	PRJNA540750
682e316d-5c76-49ab-a3d9-8af89218230b	OXFORD	SRX6985096	PRJNA540750
686ff7b5-4b64-4d24-9395-1c9932d4c0de	OXFORD	SRX6985097	PRJNA540750
687ac83d-7598-4553-bfa8-062a1e30bb07	OXFORD	SRX6985098	PRJNA540750
689fff13-f52d-418f-9ec9-5eb57b7de009	OXFORD	SRX6985099	PRJNA540750
68aadd76-ede4-41bd-b0f0-256fc8852f93	OXFORD	SRX6985100	PRJNA540750
68b2d752-a518-4ac7-a55c-2aaf073835fb	OXFORD	SRX6985101	PRJNA540750
68e95358-63c0-499b-b427-627fdceeda21	OXFORD	SRX6985102	PRJNA540750
6919c147-328a-4a28-95cf-1e3596e91500	OXFORD	SRX6985103	PRJNA540750
695a1546-2664-46f8-be08-d824a959cd4c	OXFORD	SRX6985104	PRJNA540750
69ddfd2d-0386-4bc5-bd54-00c694cb36ac	OXFORD	SRX6985105	PRJNA540750
69e9f8be-b968-4f83-a1b3-c9778811c2a6	OXFORD	SRX6985106	PRJNA540750
6a56c663-642c-4cbb-b1e6-14879b47fd82	OXFORD	SRX6985107	PRJNA540750
6a5c9b87-e55a-465a-8fb3-c2e084ffb4d4	OXFORD	SRX6985108	PRJNA540750
6a5ef212-0c9a-4f6f-8384-54bde3ef0b5b	OXFORD	SRX6985109	PRJNA540750
6a8a5982-af87-4363-beaa-f4184460f54d	OXFORD	SRX6985110	PRJNA540750
6b07e5eb-f18e-4ee3-975b-0c2e11d634d2	OXFORD	SRX6985111	PRJNA540750
6b335370-8663-492d-923a-ddbc44b90a88	OXFORD	SRX6985112	PRJNA540750
6b8df73a-4d5f-4826-a5ef-49e69fa44a49	OXFORD	SRX6985113	PRJNA540750
6b9a233e-a8c9-4836-9f29-34d527ef1c54	OXFORD	SRX6985114	PRJNA540750
6bae9c4f-8396-4115-bda8-df11893af21e	OXFORD	SRX6985115	PRJNA540750
6bce7cb6-2704-4cb7-80c6-0b90faf8bcfc	OXFORD	SRX6985116	PRJNA540750
6bd75e35-9437-4ba2-bad6-9b8c9a4822ba	OXFORD	SRX6985117	PRJNA540750
6bfca6d0-4e35-45ef-8e0f-a8e2e38cf5df	OXFORD	SRX6985118	PRJNA540750
6c98be47-4082-49bd-ad74-9b6fb8411987	OXFORD	SRX6985119	PRJNA540750
6cb38a69-1245-4a44-b97a-2994ce7a7dbd	OXFORD	SRX6985120	PRJNA540750
6cc7b336-a2bf-4e55-8051-109b9f2fa840	OXFORD	SRX6985121	PRJNA540750
6d4a4467-6a5a-4e9e-9f86-8b000d62fd1c	OXFORD	SRX6985122	PRJNA540750
6dcccad9-71d4-4f8c-b0f0-0b9c08d633a5	OXFORD	SRX6985123	PRJNA540750
6e29c090-ec6a-4a6b-ba22-dceddc1eb0be	OXFORD	SRX6985124	PRJNA540750
6e35bdf1-9349-4d03-94f8-f7d8a9ceb03c	OXFORD	SRX6985125	PRJNA540750
6e7cf15c-7591-441c-8465-aeda3e4dc8b0	OXFORD	SRX6985126	PRJNA540750
6ebe24a5-f156-4486-acc1-1f7ac197fcd7	OXFORD	SRX6985127	PRJNA540750
6f1bd61a-d219-4b18-9dbc-bed99634a420	OXFORD	SRX6985128	PRJNA540750
6f261171-af48-46f2-8c7e-3f2f52137b6c	OXFORD	SRX6985129	PRJNA540750
6f579d23-c636-41d4-af4e-2ca6dec6bc20	OXFORD	SRX6985130	PRJNA540750
6fe17ed2-47ba-4013-9119-aaa0215a7816	OXFORD	SRX6985131	PRJNA540750
7005c3ec-8baf-4e3c-b479-c94710ce953a	OXFORD	SRX6985132	PRJNA540750
70100926-e514-4a93-b45d-a1290216bc84	OXFORD	SRX6985133	PRJNA540750
706b311b-cca9-4f53-95cb-efbd5e0df2cf	OXFORD	SRX6985134	PRJNA540750
70b51944-8165-4398-bfb1-df3f0965b972	OXFORD	SRX6985135	PRJNA540750
71337186-4271-44aa-90ed-cb12d802ae94	OXFORD	SRX6985136	PRJNA540750
71ca89cf-8f3f-4a27-80e3-83a5e800c463	OXFORD	SRX6985137	PRJNA540750
7220c7fc-a3be-4f7e-9253-bd6587f30fd1	OXFORD	SRX6985138	PRJNA540750
7263d47a-176d-43b1-b7e1-dd52207b467e	OXFORD	SRX6985139	PRJNA540750
72eda407-1e24-49a5-832e-ef5c3f921bd1	OXFORD	SRX6985140	PRJNA540750
72efb662-7836-40d1-b99a-e9973097c0fe	OXFORD	SRX6985141	PRJNA540750
72fc03ce-dddc-4d96-b569-cbe236b7f5df	OXFORD	SRX6985142	PRJNA540750
734368c5-399a-4d1b-9016-ab759595f06a	OXFORD	SRX6985143	PRJNA540750
7369fbba-b66f-4eda-aabd-957868f619b0	OXFORD	SRX6985144	PRJNA540750
73e63f6f-9e5d-4768-a47c-220ae59a19fb	OXFORD	SRX6985145	PRJNA540750
74494b7a-1dcc-4dc6-96c9-04cc2e86ef87	OXFORD	SRX6985146	PRJNA540750
746f9d76-87f0-430a-ba86-918dbd2c9bc0	OXFORD	SRX6985147	PRJNA540750
747879e2-080f-4212-90d6-3ba16a3f76b4	OXFORD	SRX6985148	PRJNA540750
74d6b50f-5310-4607-bb8d-53e0bd25ed48	OXFORD	SRX6985149	PRJNA540750
74faaba2-f86c-4787-a63b-7b352b39ac0b	OXFORD	SRX6985150	PRJNA540750
75406678-4ccc-42ae-8d38-679c4a89c88d	OXFORD	SRX6985151	PRJNA540750
75407a3b-87ae-4e94-b7b9-315d2692bed6	OXFORD	SRX6985152	PRJNA540750
761eff7e-869e-4e50-bda1-864661a5552e	OXFORD	SRX6985153	PRJNA540750
76619cfe-a3e7-49c1-a86d-9cd8373a3801	OXFORD	SRX6985154	PRJNA540750
767a2f66-1b21-4e44-a8a5-267e909654f6	OXFORD	SRX6985155	PRJNA540750
768bc960-1733-4416-a86b-287bf968547e	OXFORD	SRX6985156	PRJNA540750
76a1f80d-5f2d-4627-9c6b-378c1300a54b	OXFORD	SRX6985157	PRJNA540750
76a348c0-a385-4932-9bab-b2ad03358420	OXFORD	SRX6985158	PRJNA540750
76c50f13-d19a-41ef-b091-14a4f8a7237d	OXFORD	SRX6985159	PRJNA540750
76d9ddbd-c141-43d6-8493-de5bab1df2ab	OXFORD	SRX6985160	PRJNA540750
76df8ea7-94c9-4820-bbc5-bd18c7976c09	OXFORD	SRX6985161	PRJNA540750
778e6cc9-2f79-4712-bbdd-e0fa9fda8ad7	OXFORD	SRX6985162	PRJNA540750
77a2a708-26ce-4a8c-aac3-27ae6aec83f1	OXFORD	SRX6985163	PRJNA540750
77fd81bc-f6c1-4e6b-ba80-c84279dbcdbe	OXFORD	SRX6985164	PRJNA540750
78586e32-254f-421f-8bc4-5c0337057d7f	OXFORD	SRX6985165	PRJNA540750
785c62cd-da53-431f-9fe2-684b24ab2a20	OXFORD	SRX6985166	PRJNA540750
78d0d669-cc28-4e48-be37-05600f92b417	OXFORD	SRX6985167	PRJNA540750
792f7021-3e8d-44a0-a0bd-1820879ceac3	OXFORD	SRX6985168	PRJNA540750
79367bbe-04cb-43d0-a53b-06adbcf3bccd	OXFORD	SRX6985169	PRJNA540750
79b258cb-51d8-4b15-bd61-eedbe08a5380	OXFORD	SRX6985170	PRJNA540750
79b290f6-8cdc-45d3-9ae1-b6b30d29135c	OXFORD	SRX6985171	PRJNA540750
7a3b378b-508a-4fd1-a1c3-589ddc2bfc32	OXFORD	SRX6985172	PRJNA540750
7a438f96-bc56-4f2b-9056-401c94203c79	OXFORD	SRX6985173	PRJNA540750
7a608ce5-5f8f-4afc-92cf-6d3d4de78d55	OXFORD	SRX6985174	PRJNA540750
7a7c1259-862b-4e4e-9a30-cffae941a969	OXFORD	SRX6985175	PRJNA540750
7ad5094d-1558-4a52-85bc-ac9cf3319e41	OXFORD	SRX6985176	PRJNA540750
7ae69a48-e4eb-4d34-8d89-ce5351ba1590	OXFORD	SRX6985177	PRJNA540750
7b9a5796-4ff9-4cf3-85e6-4ee32a9c142b	OXFORD	SRX6985178	PRJNA540750
7bc4aea8-be8d-41f9-ab0a-995f8a86b406	OXFORD	SRX6985179	PRJNA540750
7c71faaa-bbb8-4b3b-a8df-dd94299a4cd3	OXFORD	SRX6985180	PRJNA540750
7ca93459-c96f-4dcb-9ef6-51e07741030c	OXFORD	SRX6985181	PRJNA540750
7caeb06b-fa35-40f9-9133-1ea67c18b998	OXFORD	SRX6985182	PRJNA540750
7cd48c9d-b99c-4abc-8282-837fd193d31c	OXFORD	SRX6985183	PRJNA540750
7e0b88b2-806d-4a30-81d3-7cba737838c1	OXFORD	SRX6985184	PRJNA540750
7e38ecab-348b-4876-bea8-ca0be9486a70	OXFORD	SRX6985185	PRJNA540750
7e44de8b-83f2-4070-a61b-8a872cf3f086	OXFORD	SRX6985186	PRJNA540750
7ea1cfbe-6673-4bfe-bbf5-0b97e4dcf08f	OXFORD	SRX6985187	PRJNA540750
7f7bbe76-7373-46e5-ba14-eba71a8cea4c	OXFORD	SRX6985188	PRJNA540750
7f932369-96ad-44cf-944c-237d5c5697a2	OXFORD	SRX6985189	PRJNA540750
7f9a4829-2856-49fc-910e-cdfdbb04e7e4	OXFORD	SRX6985190	PRJNA540750
7fa16a14-77e0-4c8b-a0be-29a9458f4009	OXFORD	SRX6985191	PRJNA540750
7fa8e955-8329-4193-9dcc-f10d8214887f	OXFORD	SRX6985192	PRJNA540750
7faab318-09be-4d5f-bd78-0f6732b4c2a4	OXFORD	SRX6985193	PRJNA540750
7fafdadd-f73a-448f-94c8-293286fc86f7	OXFORD	SRX6985194	PRJNA540750
7fe4ebe0-49d1-4dde-a356-a99a1a7836bb	OXFORD	SRX6985195	PRJNA540750
7fea751c-bf6f-409f-a876-b7fd3c72e6d2	OXFORD	SRX6985196	PRJNA540750
803ca1f3-942d-40c2-b95f-96e638b2960f	OXFORD	SRX6985197	PRJNA540750
805f4cc1-c4a3-4263-b658-f8504eb1ea5a	OXFORD	SRX6985198	PRJNA540750
8076d8de-fd45-4e62-9582-00102e05aa20	OXFORD	SRX6985199	PRJNA540750
80ab435c-3e5c-4234-bb62-de59923844d6	OXFORD	SRX6985200	PRJNA540750
80f2cd9c-6f09-440c-85ed-6a236138bb90	OXFORD	SRX6985201	PRJNA540750
817bd7eb-330c-4217-abef-39c9cbfbe29e	OXFORD	SRX6985202	PRJNA540750
8188e7b8-d1d3-4366-ae03-890e2fb7795e	OXFORD	SRX6985203	PRJNA540750
818cae84-5868-449e-a0d1-5ceee4ce2bc8	OXFORD	SRX6985204	PRJNA540750
819760a0-d141-4ed4-8c64-e2218240e372	OXFORD	SRX6985205	PRJNA540750
826d3323-3fac-44c4-b30e-9be1fbbdc303	OXFORD	SRX6985206	PRJNA540750
82bd9f84-546c-4180-b751-8dbd36ae5582	OXFORD	SRX6985207	PRJNA540750
82e77803-3879-4839-9708-02fe7aea74c8	OXFORD	SRX6985208	PRJNA540750
82edd306-6d05-45e0-8db9-78cde632bb09	OXFORD	SRX6985209	PRJNA540750
82feaacd-4fa4-4760-84c8-fbf2410601d9	OXFORD	SRX6985210	PRJNA540750
83908ab8-a53a-4818-ba4e-06f88391c409	OXFORD	SRX6985211	PRJNA540750
83f5df28-5d12-4458-82c0-7b01fc2e4917	OXFORD	SRX6985212	PRJNA540750
8429e101-3cec-431a-a669-66166b5a88dc	OXFORD	SRX6985213	PRJNA540750
846d8e4c-56ed-4350-909f-40b88d683b0f	OXFORD	SRX6985214	PRJNA540750
848462b4-fb45-4e7c-91c1-e5d46f940f79	OXFORD	SRX6985215	PRJNA540750
84891535-ce22-405a-91ef-2ae3d5fde0dc	OXFORD	SRX6985216	PRJNA540750
84be9685-7806-44ee-a897-34167be285bb	OXFORD	SRX6985217	PRJNA540750
84c0d5e7-86e5-426f-89f9-824082ab7de2	OXFORD	SRX6985218	PRJNA540750
850ec7ec-d1a8-4d95-b174-91d300c6a864	OXFORD	SRX6985219	PRJNA540750
85140a7a-2455-4a94-87ad-84e31f5f91d7	OXFORD	SRX6985220	PRJNA540750
85859366-28ef-4afb-9d22-2b3c7d7fa551	OXFORD	SRX6985221	PRJNA540750
8589e647-e84b-4f78-b075-5b436fddc7a6	OXFORD	SRX6985222	PRJNA540750
864e44dd-0c85-47a8-8227-28ad127c7997	OXFORD	SRX6985223	PRJNA540750
867b8637-e7e0-476b-ab5d-3feb0b8218b8	OXFORD	SRX6985224	PRJNA540750
868dc693-4c91-4364-b80b-a65ee851a187	OXFORD	SRX6985225	PRJNA540750
86c5b513-72d0-4960-bdd4-ff4f5a5691dc	OXFORD	SRX6985226	PRJNA540750
86dcd72c-4609-4be1-b8de-8586ab569ad5	OXFORD	SRX6985227	PRJNA540750
876020db-7fb5-4d16-a10a-9869b66e6fac	OXFORD	SRX6985228	PRJNA540750
878b9afc-2cb7-4483-bf8a-60901e75dd5a	OXFORD	SRX6985229	PRJNA540750
878f3d69-8fe9-42de-acd7-aa26af317c3d	OXFORD	SRX6985230	PRJNA540750
87b687b1-4e77-4479-bb48-febbed606b51	OXFORD	SRX6985231	PRJNA540750
87e0424e-4565-4845-a13e-ad0db9cefd96	OXFORD	SRX6985232	PRJNA540750
8839771d-545a-4c9f-803e-23c6eede59a0	OXFORD	SRX6985233	PRJNA540750
88c15044-d1b2-40e6-b0a0-5a3a2f41a91e	OXFORD	SRX6985234	PRJNA540750
89557ca1-8f98-49fe-9947-96c36a3b8469	OXFORD	SRX6985235	PRJNA540750
8968b26b-2687-4b7d-9e7c-3370bc62041c	OXFORD	SRX6985236	PRJNA540750
899495e4-5535-4483-ab6b-cf7b3d3559af	OXFORD	SRX6985237	PRJNA540750
8a17cf78-c511-416e-a306-03e607fcee1c	OXFORD	SRX6985238	PRJNA540750
8a3bb9f4-7547-4ff9-8b26-85b4b66f9458	OXFORD	SRX6985239	PRJNA540750
8a9d797f-d345-496f-9b66-3645f4dfcf07	OXFORD	SRX6985240	PRJNA540750
8ad96f0e-ee61-4a78-8ef9-ef9d06b92db9	OXFORD	SRX6985241	PRJNA540750
8af21f43-db4c-4ff5-8813-35e6054c914b	OXFORD	SRX6985242	PRJNA540750
8b0d90b0-37eb-4a48-aad1-a67a2087e1d7	OXFORD	SRX6985243	PRJNA540750
8b14555d-b35e-4931-9e0d-3ccb7e1bc7bd	OXFORD	SRX6985244	PRJNA540750
8b2a2b93-e37f-498f-a3c3-514ff5eb77ed	OXFORD	SRX6985245	PRJNA540750
8b537d9b-e855-4f14-a814-772b3bfd5a6b	OXFORD	SRX6985246	PRJNA540750
8b71657a-4b4e-44f6-96b3-960c1c70443c	OXFORD	SRX6985247	PRJNA540750
8b9b23b9-ff06-4af6-83b7-e8c8ce5e4c8f	OXFORD	SRX6985248	PRJNA540750
8bad1743-d05a-4bb8-b583-16e2d6c13b55	OXFORD	SRX6985249	PRJNA540750
8bb3bbc4-3df2-4519-80dc-75247cb546ad	OXFORD	SRX6985250	PRJNA540750
8bf5ed3f-b4eb-4186-afb4-0c5472c2de2d	OXFORD	SRX6985251	PRJNA540750
8ce42dd8-14a6-4466-8079-9be1f8ff243e	OXFORD	SRX6985252	PRJNA540750
2c5f7d71-bcf0-4ae1-b19d-5c41dbe8b356	OXFORD	SRX6985253	PRJNA540750
2dcf5e1a-7cf5-4975-8087-2d9eb36d62af	OXFORD	SRX6985254	PRJNA540750
2de2b554-c378-4bd3-a3cd-c1d049b083d4	OXFORD	SRX6985255	PRJNA540750
2e072381-61d9-47b6-8015-326545e7f009	OXFORD	SRX6985256	PRJNA540750
2e0a5390-0251-4add-ba6b-ecab76fe6f9f	OXFORD	SRX6985257	PRJNA540750
2eeebf4f-2f6a-4b75-8436-7aa9c6cc95de	OXFORD	SRX6985258	PRJNA540750
2f220d7c-e2e9-4317-8cd4-941051d71f82	OXFORD	SRX6985259	PRJNA540750
2f323715-3e85-403f-8a6e-7eddb06d7539	OXFORD	SRX6985260	PRJNA540750
2f4b606e-4bcf-4743-86a3-01e2c1b7e3de	OXFORD	SRX6985261	PRJNA540750
2f8f8144-a944-4142-8812-e5cae4a631f3	OXFORD	SRX6985262	PRJNA540750
2f9f8652-de2a-4944-a685-f88a09cf837e	OXFORD	SRX6985263	PRJNA540750
2fc8a960-e94c-4472-a5ee-180f4f03f52c	OXFORD	SRX6985264	PRJNA540750
2fe907a6-25cd-402c-bdab-17cb4bf72171	OXFORD	SRX6985265	PRJNA540750
302015b9-e2b3-4c88-adc2-f89878c471a8	OXFORD	SRX6985266	PRJNA540750
305b0125-d138-458d-b8c9-dc13979687d3	OXFORD	SRX6985267	PRJNA540750
30885196-fd93-4153-ad48-4536c63a6821	OXFORD	SRX6985268	PRJNA540750
31037176-2c27-4929-a1a3-7c4e7e073c4c	OXFORD	SRX6985269	PRJNA540750
3154cb5f-0d57-4e70-80dc-79c4a7f27bd8	OXFORD	SRX6985270	PRJNA540750
319e4341-1112-4a78-9cc6-210402b0f415	OXFORD	SRX6985271	PRJNA540750
31a11469-d856-4066-9f78-1577a1c4ae74	OXFORD	SRX6985272	PRJNA540750
31c25768-e20e-46bc-8c70-122109ac201c	OXFORD	SRX6985273	PRJNA540750
321ef7fe-5846-4f4d-9318-52ae5b0b143c	OXFORD	SRX6985274	PRJNA540750
327e778a-1242-4a05-a359-b8d0cd738f8e	OXFORD	SRX6985275	PRJNA540750
32b5c36c-ca72-4809-968a-b21e7472b920	OXFORD	SRX6985276	PRJNA540750
32cf3c06-22a4-4d26-abf6-6444dad5070f	OXFORD	SRX6985277	PRJNA540750
33640ccb-23ce-4bf9-95be-c61fd7454540	OXFORD	SRX6985278	PRJNA540750
337fca7b-e5f4-4ee8-bd3f-5b27cfd99042	OXFORD	SRX6985279	PRJNA540750
33de56ff-506f-4a39-97d8-da5ed37313f0	OXFORD	SRX6985280	PRJNA540750
8ce6ee73-2f86-4d6b-b627-2db74898fe5b	OXFORD	SRX6985281	PRJNA540750
8d085c80-e941-48cd-89c4-485dbd2835d3	OXFORD	SRX6985282	PRJNA540750
8d58a486-dec6-41af-9322-e5a54298693e	OXFORD	SRX6985283	PRJNA540750
8da914e0-d006-4f7c-9e89-3be53e33722e	OXFORD	SRX6985284	PRJNA540750
8ecaa31e-7f30-4996-92d5-355e309fcbcf	OXFORD	SRX6985285	PRJNA540750
8edc5eeb-4418-45cf-9c3b-2e25731734a6	OXFORD	SRX6985286	PRJNA540750
8fc2a230-b78f-4854-b74c-fa423785855e	OXFORD	SRX6985287	PRJNA540750
8fd3d041-f67b-4124-bf51-9bafe1cd559a	OXFORD	SRX6985288	PRJNA540750
9029f94c-628c-4214-8eeb-4ab4c6bb137e	OXFORD	SRX6985289	PRJNA540750
9034c3f1-1ce2-48f0-b4b0-fb762ae03066	OXFORD	SRX6985290	PRJNA540750
904de910-8801-4dd0-9f14-44099e768c78	OXFORD	SRX6985291	PRJNA540750
91004d9f-7523-42eb-a104-91d827cffe19	OXFORD	SRX6985292	PRJNA540750
9118ca67-511b-4c15-b535-0d92ec3fbfc7	OXFORD	SRX6985293	PRJNA540750
911b1b0b-eb89-40b1-af8b-643c763f115e	OXFORD	SRX6985294	PRJNA540750
9185877e-5afc-455b-89c7-5c2d5af23c45	OXFORD	SRX6985295	PRJNA540750
9197a45e-6d51-4b58-bb06-7a314334be8b	OXFORD	SRX6985296	PRJNA540750
91c22b5c-ef11-490e-ac55-6f958e0b9523	OXFORD	SRX6985297	PRJNA540750
91d64271-f87f-4c50-82f2-f1b748a16593	OXFORD	SRX6985298	PRJNA540750
91f2185c-908d-4c0e-8f80-6e3ce2e71858	OXFORD	SRX6985299	PRJNA540750
922a7610-13a4-419f-814d-584550500cea	OXFORD	SRX6985300	PRJNA540750
927eda62-dec2-4a7c-bcff-8c2f79c76730	OXFORD	SRX6985301	PRJNA540750
932d67a9-fa3f-4f5d-ae00-623e4975ad5a	OXFORD	SRX6985302	PRJNA540750
9471d3b9-00a5-4969-bfe9-e6cd2b4c99a6	OXFORD	SRX6985303	PRJNA540750
94794370-18ee-4bf4-b137-a4fac4870db7	OXFORD	SRX6985304	PRJNA540750
948086d0-ea5c-405b-bc7a-ed0b31cb7ddf	OXFORD	SRX6985305	PRJNA540750
949984a8-8247-475d-adc7-d302e2b116e4	OXFORD	SRX6985306	PRJNA540750
94f6bc98-629f-4681-b752-48fa0578a0c8	OXFORD	SRX6985307	PRJNA540750
9552364e-75ea-40f2-af62-3fa02904c711	OXFORD	SRX6985308	PRJNA540750
2000e054-0287-4fc4-8eb1-2b1c9236338a	OXFORD	SRX6985309	PRJNA540750
2016c385-2251-4d52-8add-5b9419170183	OXFORD	SRX6985310	PRJNA540750
204c442e-7525-443d-b428-359ebc8aff0b	OXFORD	SRX6985311	PRJNA540750
20728cdb-7599-4c20-8aaa-9788572a8d82	OXFORD	SRX6985312	PRJNA540750
2094c45a-ad91-4ef9-b423-45c7507869bf	OXFORD	SRX6985313	PRJNA540750
20b956a0-616b-4b15-b8a8-f8800b7c7a2c	OXFORD	SRX6985314	PRJNA540750
20e56104-98f3-4827-87c8-9d07cd40d36f	OXFORD	SRX6985315	PRJNA540750
21308d99-d08c-4f78-b815-948fb3824371	OXFORD	SRX6985316	PRJNA540750
2190e4dd-5d2f-4c97-9fed-92607247fd90	OXFORD	SRX6985317	PRJNA540750
21c5c58a-f31a-4936-a500-2dcb6f03d39c	OXFORD	SRX6985318	PRJNA540750
21f5d23a-7554-46cd-8e5b-3730ea1a38e2	OXFORD	SRX6985319	PRJNA540750
2209722f-1095-4952-8131-b6f08869b9f9	OXFORD	SRX6985320	PRJNA540750
22638f23-c777-4d18-ba68-eaf3bfbfa065	OXFORD	SRX6985321	PRJNA540750
229782e2-7662-4e75-a2f9-1a3f12f7988b	OXFORD	SRX6985322	PRJNA540750
231066cc-6eef-4d84-ad83-e47237c54599	OXFORD	SRX6985323	PRJNA540750
23d800b8-00f8-42be-9338-a1e9e9f86919	OXFORD	SRX6985324	PRJNA540750
23f0ca5b-d395-43a8-8e2b-602721c1ea9b	OXFORD	SRX6985325	PRJNA540750
242c06fb-62a2-4fcd-9a3a-770305b89c44	OXFORD	SRX6985326	PRJNA540750
24552e7b-a24c-4e78-9873-f828a11fc111	OXFORD	SRX6985327	PRJNA540750
2495349a-a7a7-44d0-8248-59217b9ccdfd	OXFORD	SRX6985328	PRJNA540750
24cda9bc-e34c-4de2-8452-30689b13d57d	OXFORD	SRX6985329	PRJNA540750
24f8c363-a289-425e-bfcf-f3a96dd68d04	OXFORD	SRX6985330	PRJNA540750
250aa650-991f-480a-a30e-c7c5fec2d624	OXFORD	SRX6985331	PRJNA540750
251b4e7b-8938-4530-bd5e-98404fe1a576	OXFORD	SRX6985332	PRJNA540750
252b72df-4d0a-4680-82f1-645e1b868c5a	OXFORD	SRX6985333	PRJNA540750
25ab3532-2e70-44bc-8bb1-cca43e1ed9fb	OXFORD	SRX6985334	PRJNA540750
25cf550d-bad3-48ec-be33-9ac407f8cdb4	OXFORD	SRX6985335	PRJNA540750
25dc15b7-c6f3-4230-8398-076a808d36fd	OXFORD	SRX6985336	PRJNA540750
95736ba7-f19e-4909-86cc-231a533890cd	OXFORD	SRX6985337	PRJNA540750
958c233c-201b-44bc-bf06-69513051258f	OXFORD	SRX6985338	PRJNA540750
95b62742-68c2-49ed-9d32-e6498f16fc70	OXFORD	SRX6985339	PRJNA540750
95fb9406-778a-4841-abae-8b79694f6110	OXFORD	SRX6985340	PRJNA540750
962ae840-8297-4978-ac54-6eed7786164e	OXFORD	SRX6985341	PRJNA540750
96db51c9-f84b-4041-9abc-44ecd61bc990	OXFORD	SRX6985342	PRJNA540750
970e3b61-3817-4d63-80e0-b0e6f0394132	OXFORD	SRX6985343	PRJNA540750
971b2798-c226-4928-a127-a7ad701e4426	OXFORD	SRX6985344	PRJNA540750
975d05d7-665e-4fcc-b438-5c84505bfb09	OXFORD	SRX6985345	PRJNA540750
977635b2-55ee-480d-89c9-444bff0ab8b3	OXFORD	SRX6985346	PRJNA540750
9793d2c5-ba76-45be-befe-6e3d2faf3c0c	OXFORD	SRX6985347	PRJNA540750
97ad4f7d-358d-4de1-a4fb-c5a7157facf2	OXFORD	SRX6985348	PRJNA540750
97f28867-d324-4abf-99fa-f86c86cf3c58	OXFORD	SRX6985349	PRJNA540750
98e7d552-ab92-432d-84b5-b76f65cb16d6	OXFORD	SRX6985350	PRJNA540750
98f45bb3-c22c-483c-b7f9-f5ae6546b631	OXFORD	SRX6985351	PRJNA540750
9971ca21-ef77-4bcb-aeb0-96b75671dab0	OXFORD	SRX6985352	PRJNA540750
99c94403-8275-48b2-b720-998a0e51d291	OXFORD	SRX6985353	PRJNA540750
99d15922-2119-44ac-96b6-23e517e59a1e	OXFORD	SRX6985354	PRJNA540750
9a4d4e79-765d-4997-b396-e07b80c316ed	OXFORD	SRX6985355	PRJNA540750
9a95f5a0-6536-4d16-afd2-78fb644606fa	OXFORD	SRX6985356	PRJNA540750
9aa2ccf2-ba1e-47af-b5c6-a80519b35cbb	OXFORD	SRX6985357	PRJNA540750
9bb71178-aa95-4585-99a9-e2f40a9389bf	OXFORD	SRX6985358	PRJNA540750
9bbc7fba-c551-4e33-add0-ef55fbd926cb	OXFORD	SRX6985359	PRJNA540750
9bef13d4-0de9-4933-9aa0-a4b0008b0df5	OXFORD	SRX6985360	PRJNA540750
9c0af296-8918-4e87-88fe-e4c96e5b591b	OXFORD	SRX6985361	PRJNA540750
9c63d5ae-964a-4dee-9cad-12101aa8914a	OXFORD	SRX6985362	PRJNA540750
9c69218e-7b00-459f-add0-153a7d39689f	OXFORD	SRX6985363	PRJNA540750
9ca18a07-46b0-4af1-8795-99bfa1717ab8	OXFORD	SRX6985364	PRJNA540750
9cc59b58-c306-4213-9b4d-18f6fa19dfab	OXFORD	SRX6985365	PRJNA540750
9cca7ea8-e51d-4582-989c-906aec8e383b	OXFORD	SRX6985366	PRJNA540750
9d2b328f-be09-46eb-bd31-33ea0401b3c6	OXFORD	SRX6985367	PRJNA540750
9d3bc270-e701-4d98-9508-0a9d95e14f11	OXFORD	SRX6985368	PRJNA540750
9db8738b-a10e-488e-9f10-462d5658f7a4	OXFORD	SRX6985369	PRJNA540750
9e02aca4-0029-41e1-83a5-a1e63e8d5fb9	OXFORD	SRX6985370	PRJNA540750
9e71aaf3-b5d6-4bab-98e5-01cd51f84adb	OXFORD	SRX6985371	PRJNA540750
9e724964-929e-4ab2-8961-c7f0f0eff463	OXFORD	SRX6985372	PRJNA540750
9e841bad-1298-49d3-95a3-22f3c3dd98d9	OXFORD	SRX6985373	PRJNA540750
9ecc4ebd-e86f-4d09-b1e8-ea33c5ad0e15	OXFORD	SRX6985374	PRJNA540750
9ef3d406-aaa2-479a-8b66-db30f1bef2e6	OXFORD	SRX6985375	PRJNA540750
9f69a029-5688-4b99-8812-28826ca46a44	OXFORD	SRX6985376	PRJNA540750
9f8db067-c04b-42c0-aa3e-4100683dcd62	OXFORD	SRX6985377	PRJNA540750
9f942c8a-a8eb-42b7-af6a-68bacec7e7d6	OXFORD	SRX6985378	PRJNA540750
9fbf2bb7-c4c0-42ef-8593-e697ae82ae1d	OXFORD	SRX6985379	PRJNA540750
a00aa380-43ef-4f6d-83e1-f245b46876a0	OXFORD	SRX6985380	PRJNA540750
a03958f9-e325-4134-a499-c75ca1190cce	OXFORD	SRX6985381	PRJNA540750
a0b33e92-c0a6-40a4-8544-4b008bd21164	OXFORD	SRX6985382	PRJNA540750
a0f077e1-0a70-45ce-b2c4-d99a0f948ab8	OXFORD	SRX6985383	PRJNA540750
a0f9a23e-c83e-4acc-ae06-d48a462dcaf0	OXFORD	SRX6985384	PRJNA540750
a144e306-e156-4df0-b352-f9484a2fd997	OXFORD	SRX6985385	PRJNA540750
a1d57f3b-1fbe-4c0f-a12b-472c8d049957	OXFORD	SRX6985386	PRJNA540750
a1f6914a-ee99-4404-9179-643ea06ed242	OXFORD	SRX6985387	PRJNA540750
a20f34ce-ea7b-4a80-ab66-4fb5c649f07a	OXFORD	SRX6985388	PRJNA540750
a22169f2-8bec-4e0d-8367-4a9902778136	OXFORD	SRX6985389	PRJNA540750
a22af7e5-0e65-48ac-8543-4cd5c2b426ed	OXFORD	SRX6985390	PRJNA540750
a2883541-cd94-4024-bc3b-26b903faeb07	OXFORD	SRX6985391	PRJNA540750
a2b44481-0418-41b7-ae85-c48acb4442e9	OXFORD	SRX6985392	PRJNA540750
a3e198f1-f4ab-4cc5-b932-517e0a4c0710	OXFORD	SRX6985393	PRJNA540750
a3e3b6c4-86eb-471a-bc53-d85b7b1fbd7a	OXFORD	SRX6985394	PRJNA540750
a3f8a6e5-a499-48aa-bae8-00bde19aedc6	OXFORD	SRX6985395	PRJNA540750
a43d5e84-3063-46b2-be3a-1f51314f74bb	OXFORD	SRX6985396	PRJNA540750
a49fc1b9-58aa-4c6a-b48a-ccf6daede7ef	OXFORD	SRX6985397	PRJNA540750
a4b60cd2-06ab-4624-99db-4fff26df5829	OXFORD	SRX6985398	PRJNA540750
a4f01ae8-aeee-41ff-8277-095eaf6b0fb7	OXFORD	SRX6985399	PRJNA540750
a651dde7-4def-45dc-be1b-f0ee332c775e	OXFORD	SRX6985400	PRJNA540750
a669e7d6-abd9-423b-9800-cc18f7a81032	OXFORD	SRX6985401	PRJNA540750
a6761e11-4f96-438f-8b0b-ea55b5108131	OXFORD	SRX6985402	PRJNA540750
a696fd3a-e666-469a-ae50-864a6481c045	OXFORD	SRX6985403	PRJNA540750
a730e912-6990-4152-b024-5adb25ff6aa6	OXFORD	SRX6985404	PRJNA540750
a749c9fa-eae3-46c4-9ff3-be3cee97a274	OXFORD	SRX6985405	PRJNA540750
a7f0cac3-09c4-4951-90b9-507938e8235d	OXFORD	SRX6985406	PRJNA540750
a839437e-c49f-4351-a1a8-125491471ca4	OXFORD	SRX6985407	PRJNA540750
a925a25c-7db7-4df5-8111-992d0a1ced72	OXFORD	SRX6985408	PRJNA540750
a9566ad2-f398-4549-a52f-2d6e50c8bdf6	OXFORD	SRX6985409	PRJNA540750
a9b8c874-3a3f-4166-93ae-2ec9f53b020e	OXFORD	SRX6985410	PRJNA540750
a9c5daa7-95dd-4ecb-aad1-c21e42e461b0	OXFORD	SRX6985411	PRJNA540750
a9eff813-902a-4672-a311-43e26851a0ec	OXFORD	SRX6985412	PRJNA540750
aa0d4f90-e697-42b0-881b-2a1ff697d3f3	OXFORD	SRX6985413	PRJNA540750
aa2b5d36-aa94-4b6a-9a9f-d1c6efd1b696	OXFORD	SRX6985414	PRJNA540750
aa4a28d0-b7e7-44dc-81ff-46f2c02f02e7	OXFORD	SRX6985415	PRJNA540750
aa638f15-2195-4e96-8976-82ae8616c53e	OXFORD	SRX6985416	PRJNA540750
aabe58cf-1cce-482a-8c00-741b4a92d9cb	OXFORD	SRX6985417	PRJNA540750
aae159a3-0dc4-4db6-b378-ad02a96bd446	OXFORD	SRX6985418	PRJNA540750
aaeaf575-2886-4fbe-b5db-db062079eb7f	OXFORD	SRX6985419	PRJNA540750
ab44debe-dbb7-40e9-a495-862c6fce66e3	OXFORD	SRX6985420	PRJNA540750
ac17536b-0627-4bd8-a853-35ce716f908a	OXFORD	SRX6985421	PRJNA540750
ac23d0e8-78f2-4ad4-9d7f-160e4275b19b	OXFORD	SRX6985422	PRJNA540750
ace7351b-0112-4cba-a373-bd53f7e9bf4d	OXFORD	SRX6985423	PRJNA540750
ae027ff7-0c96-4498-8c7f-dab8f5870c90	OXFORD	SRX6985424	PRJNA540750
aeb9d5e7-a1a8-47eb-aead-822723e612d0	OXFORD	SRX6985425	PRJNA540750
aec98a21-05bb-4e13-9276-3b792f882f4c	OXFORD	SRX6985426	PRJNA540750
aeeb649b-7d10-4680-be2b-7152deac88b4	OXFORD	SRX6985427	PRJNA540750
af9ef6ff-c525-46f0-856f-c6565d3ad53f	OXFORD	SRX6985428	PRJNA540750
afceeb92-efee-4475-b94c-a08c6d79b022	OXFORD	SRX6985429	PRJNA540750
afcf9a22-7909-4e74-a00a-77f0fae75cae	OXFORD	SRX6985430	PRJNA540750
afeebe10-5712-4406-ae68-880af081fa78	OXFORD	SRX6985431	PRJNA540750
b077d614-bd3f-4d5e-be97-53d3125a7534	OXFORD	SRX6985432	PRJNA540750
b0964443-de31-482e-917a-5ec422bcf60c	OXFORD	SRX6985433	PRJNA540750
b10bd606-37fb-4123-9999-36128197e634	OXFORD	SRX6985434	PRJNA540750
b1a878ad-55e5-46fa-acec-9a6bd234d080	OXFORD	SRX6985435	PRJNA540750
b1ff6ba1-d4cc-4ec0-bc97-6c0f626766c7	OXFORD	SRX6985436	PRJNA540750
b2084031-d958-4bf4-bef5-306294cbf66f	OXFORD	SRX6985437	PRJNA540750
b231a131-61b9-4c72-bbfe-a5a6a6aa90a1	OXFORD	SRX6985438	PRJNA540750
b23e51a0-4781-4735-a3e9-a446c4239a49	OXFORD	SRX6985439	PRJNA540750
b2761493-7bc2-457e-8620-a9ce6b7f7f5f	OXFORD	SRX6985440	PRJNA540750
b2ce88bb-13b0-401a-8acc-cc66a53b01ba	OXFORD	SRX6985441	PRJNA540750
b2d698fa-c675-4536-84d8-a2f291ff0a01	OXFORD	SRX6985442	PRJNA540750
b2fc099e-60e2-483e-8409-23a74dd45b89	OXFORD	SRX6985443	PRJNA540750
b37c9b83-95f8-4c36-8f92-a0a556e1424d	OXFORD	SRX6985444	PRJNA540750
b40c3cc8-4664-4937-aa72-ae8ec19edbf9	OXFORD	SRX6985445	PRJNA540750
b414800e-173c-4e35-bc63-ad1861e7b85b	OXFORD	SRX6985446	PRJNA540750
b4443a0e-a144-4e24-bf83-56337d1aa2f0	OXFORD	SRX6985447	PRJNA540750
b44950c9-cae7-4085-9329-88c36a58d397	OXFORD	SRX6985448	PRJNA540750
25f88ff2-f062-4ead-87e4-6bfd65c6d29c	OXFORD	SRX6985449	PRJNA540750
2628e27f-ee9d-4775-8b4b-1b94ef7be6ee	OXFORD	SRX6985450	PRJNA540750
268ec063-4890-40f9-b784-319f8ea73f0d	OXFORD	SRX6985451	PRJNA540750
2694f237-b95d-4252-830c-b4e1bfb54e0a	OXFORD	SRX6985452	PRJNA540750
276c8d5a-3a28-4946-ac3d-87a1a7f5c99d	OXFORD	SRX6985453	PRJNA540750
27a08a4f-540e-4c00-9c17-f47c6b932d95	OXFORD	SRX6985454	PRJNA540750
27b9224a-1eee-4478-a9b9-49002a168cd3	OXFORD	SRX6985455	PRJNA540750
27d1f6fc-76d4-4f88-9fd6-de1143045af7	OXFORD	SRX6985456	PRJNA540750
2818bd59-1cac-456a-9db4-2d7780b308af	OXFORD	SRX6985457	PRJNA540750
283c9cce-3d80-476a-b3cc-e68f0efdcaac	OXFORD	SRX6985458	PRJNA540750
28e4b513-f1d3-4897-9b8a-5a0d9e0d12c8	OXFORD	SRX6985459	PRJNA540750
2918c2da-e88b-41c9-8c3a-b59c1833daef	OXFORD	SRX6985460	PRJNA540750
292f176b-d44c-41d5-9041-ce4e6aa2e77b	OXFORD	SRX6985461	PRJNA540750
29bcca51-bee9-47b3-92c6-595d05f8f14c	OXFORD	SRX6985462	PRJNA540750
29eb1ff0-b042-4daa-8055-3f45cb2d8441	OXFORD	SRX6985463	PRJNA540750
2a59126d-920b-4ced-be5c-68cd9a75ccb6	OXFORD	SRX6985464	PRJNA540750
2a5eb593-1f0a-4398-bc29-2dd1f5f54910	OXFORD	SRX6985465	PRJNA540750
2a9c719d-bfe7-49f2-8d43-c8a047f7e079	OXFORD	SRX6985466	PRJNA540750
2ad214a1-95dd-47bd-bbff-b46d711b1c6f	OXFORD	SRX6985467	PRJNA540750
2afc2208-b24e-4010-9a79-0bfa7c593f6f	OXFORD	SRX6985468	PRJNA540750
2affa3a9-2768-4361-b279-9cb14f2c1822	OXFORD	SRX6985469	PRJNA540750
2b2a4d9a-ef42-45e8-9657-31f4decf71c2	OXFORD	SRX6985470	PRJNA540750
2b472f36-5908-4195-a660-01e4d86162e3	OXFORD	SRX6985471	PRJNA540750
2b4e5fb0-b79a-4a5f-99f7-aa1c1c21504d	OXFORD	SRX6985472	PRJNA540750
2bca19f6-e0c3-44b9-8d8b-29a8fe8c5d7d	OXFORD	SRX6985473	PRJNA540750
2bf92449-b2f8-4151-8e78-99bb7a1f90f6	OXFORD	SRX6985474	PRJNA540750
2c2bf06f-b487-4814-832d-979d2cbc2c31	OXFORD	SRX6985475	PRJNA540750
2c508326-ba04-43b8-9071-7fdb215270c1	OXFORD	SRX6985476	PRJNA540750
b49667fd-3c7a-4705-9d8c-2434a2015ac7	OXFORD	SRX6985477	PRJNA540750
b4efba02-3853-44d1-843d-3beb8e185d52	OXFORD	SRX6985478	PRJNA540750
b52f1ecd-9e12-4148-9d8c-4098a2507a2b	OXFORD	SRX6985479	PRJNA540750
b5914cd3-bf76-49e6-8726-1626213d59ad	OXFORD	SRX6985480	PRJNA540750
b5ee95da-85a2-4f00-b072-7ae890eec14b	OXFORD	SRX6985481	PRJNA540750
b6567a90-d077-4ded-8e44-22dc2becf752	OXFORD	SRX6985482	PRJNA540750
b6b6fe3a-e5b0-44c1-a1f4-73af5841568b	OXFORD	SRX6985483	PRJNA540750
b6ec4d1a-a905-4b38-b51b-3cf3be153899	OXFORD	SRX6985484	PRJNA540750
b76bab87-f599-40c1-a04c-5c608b717c75	OXFORD	SRX6985485	PRJNA540750
b79a8b38-4953-4f2e-b7c6-e80653bda648	OXFORD	SRX6985486	PRJNA540750
b83d7d0e-6123-43af-a74f-cb87e00123ed	OXFORD	SRX6985487	PRJNA540750
b85a006f-9e29-4551-bcaa-6c9b1299ac75	OXFORD	SRX6985488	PRJNA540750
b8765237-e7ed-4fe1-8cf0-c8c9aa676882	OXFORD	SRX6985489	PRJNA540750
b8f6010d-8825-4447-a505-7bf83b672a26	OXFORD	SRX6985490	PRJNA540750
b971862c-3933-4bd1-a597-beb006be791e	OXFORD	SRX6985491	PRJNA540750
ba08fc28-66d1-49c9-b85d-96d84e167f0b	OXFORD	SRX6985492	PRJNA540750
ba1683bd-bc11-436a-99e4-6ad05db8ede4	OXFORD	SRX6985493	PRJNA540750
ba8bee26-8fa9-45d8-8f59-e1103d1dfafc	OXFORD	SRX6985494	PRJNA540750
ba92bb18-956d-48d8-a0c8-7786cbdcae54	OXFORD	SRX6985495	PRJNA540750
bae476c0-a5af-4a85-a5a6-97b053127be8	OXFORD	SRX6985496	PRJNA540750
baf67b9f-076a-44c9-9fff-abc70718a4e7	OXFORD	SRX6985497	PRJNA540750
bb0b9c32-c038-4f0e-a325-8d0d7b313e01	OXFORD	SRX6985498	PRJNA540750
bb3fce83-9f18-442c-ba9e-b414e8f0af16	OXFORD	SRX6985499	PRJNA540750
bb8e3d05-7d0a-4b95-ae24-851d74926ca0	OXFORD	SRX6985500	PRJNA540750
bb90d13a-ae2f-49b0-a20c-17db486ef69b	OXFORD	SRX6985501	PRJNA540750
bbc9c111-971f-43d8-b017-f12713f67efe	OXFORD	SRX6985502	PRJNA540750
bbd903a8-3824-40df-bc18-64135dbbc935	OXFORD	SRX6985503	PRJNA540750
bbf87f67-b56c-4d93-98e6-7274f66ca90b	OXFORD	SRX6985504	PRJNA540750
d9ad49c9-ddf1-4243-83fc-2aa4b84d6307	OXFORD	SRX6985505	PRJNA540750
da133902-ea27-47e1-ad01-fdddf439ff6f	OXFORD	SRX6985506	PRJNA540750
da4b49bd-b690-4707-8cba-ecf163aa1746	OXFORD	SRX6985507	PRJNA540750
daf15d7d-69cb-4963-8abc-1bd359c56145	OXFORD	SRX6985508	PRJNA540750
db1c1891-6f23-40ab-b12d-dd27ba7033a2	OXFORD	SRX6985509	PRJNA540750
db26a2af-06c7-4da0-8288-b359c0fa24c4	OXFORD	SRX6985510	PRJNA540750
db47718d-e660-494b-9d77-6f0d0f3fc82f	OXFORD	SRX6985511	PRJNA540750
db4eea01-7f37-4ed3-ab02-d3a3c39f69ec	OXFORD	SRX6985512	PRJNA540750
dc29b3b4-1986-4978-9a44-94887adec077	OXFORD	SRX6985513	PRJNA540750
dceb4cb3-f193-4b6c-a324-3e0099af819e	OXFORD	SRX6985514	PRJNA540750
dcffa450-bf61-4b7a-8427-40f7f0972c38	OXFORD	SRX6985515	PRJNA540750
dd128208-ca93-4bc9-af59-312a1972dd85	OXFORD	SRX6985516	PRJNA540750
dda5cbde-2bc8-4353-9fe2-03db7bfa5611	OXFORD	SRX6985517	PRJNA540750
ddaebe24-4b81-46f9-ac43-a2cfcdb9f068	OXFORD	SRX6985518	PRJNA540750
ddc6e16e-a1c9-4ac6-b03c-f3f0f6c63382	OXFORD	SRX6985519	PRJNA540750
de4bafcb-24eb-447b-9632-868d24a6d732	OXFORD	SRX6985520	PRJNA540750
de724a92-7521-4b76-9307-8bf969dc6196	OXFORD	SRX6985521	PRJNA540750
deaa5fd8-6dd2-4f23-aa14-c5ef9eb8c5db	OXFORD	SRX6985522	PRJNA540750
df368ffd-9c7a-4409-9b11-24b40677272f	OXFORD	SRX6985523	PRJNA540750
df543322-c38e-4b76-9230-6c208a95e700	OXFORD	SRX6985524	PRJNA540750
df9f0983-e0d3-4b5f-a0e0-27f60857be4c	OXFORD	SRX6985525	PRJNA540750
dfa13158-d041-47ea-a49c-bf77e2487659	OXFORD	SRX6985526	PRJNA540750
e002bfa3-a306-432c-846b-243feeee6bd6	OXFORD	SRX6985527	PRJNA540750
e02a9759-0399-4aa2-a032-db637338542d	OXFORD	SRX6985528	PRJNA540750
e0c3d2a2-a107-4068-8095-f44f2482d6c8	OXFORD	SRX6985529	PRJNA540750
e0c5b5f1-8367-4a41-a284-6d104fb40381	OXFORD	SRX6985530	PRJNA540750
e0c7f58a-4b12-4ac9-bd05-73e71e4b8d08	OXFORD	SRX6985531	PRJNA540750
e0d4d1e8-24b1-4f27-8390-bb772311f071	OXFORD	SRX6985532	PRJNA540750
d40e96f8-feb5-4f64-b78b-c918e772b363	OXFORD	SRX6985533	PRJNA540750
d4157616-f1f0-45fd-8e8a-9a14ada0cecf	OXFORD	SRX6985534	PRJNA540750
d44731e5-762b-411a-81ec-55a1cbdd6522	OXFORD	SRX6985535	PRJNA540750
d4c2f9c3-195c-4c2c-afbe-c58479b01d1d	OXFORD	SRX6985536	PRJNA540750
d4c6049a-3c05-44c0-a5cc-ad1e04a2d263	OXFORD	SRX6985537	PRJNA540750
d54c8a48-7055-4b7c-bd52-19ecede1aefa	OXFORD	SRX6985538	PRJNA540750
d56fbd30-fb14-428b-990a-6e607749136b	OXFORD	SRX6985539	PRJNA540750
d5a95a1d-0496-403c-8712-5b362962d58e	OXFORD	SRX6985540	PRJNA540750
d5f95895-905e-4bca-abbc-f7cb24abeb61	OXFORD	SRX6985541	PRJNA540750
d60d52fd-1c93-416f-97d1-04de2216d2bc	OXFORD	SRX6985542	PRJNA540750
d622ba84-2503-44d1-8ae6-8b40f51c3a6d	OXFORD	SRX6985543	PRJNA540750
d646368b-c8c1-4f31-b042-348caf94ea98	OXFORD	SRX6985544	PRJNA540750
d67c7863-ec6e-42fc-8b6f-62ee4b9ac79d	OXFORD	SRX6985545	PRJNA540750
d6c29df2-2a7e-48fd-859a-71e9c5d2ad08	OXFORD	SRX6985546	PRJNA540750
d735e213-8ad6-40dd-9a8f-9a3110f3e686	OXFORD	SRX6985547	PRJNA540750
d74424b0-7230-46cc-ba94-db7128dcca01	OXFORD	SRX6985548	PRJNA540750
d7947cd7-f563-418e-97d0-76c79d44e8e6	OXFORD	SRX6985549	PRJNA540750
d7aa11b4-d0b1-4281-bde7-333b7dc1b294	OXFORD	SRX6985550	PRJNA540750
d80c2151-3d83-425f-98de-ecab98306efe	OXFORD	SRX6985551	PRJNA540750
d828742e-6363-48b5-a7ee-76f392f11508	OXFORD	SRX6985552	PRJNA540750
d85f43c5-c914-4934-8ad7-5a882787e4ef	OXFORD	SRX6985553	PRJNA540750
d8950102-a52d-4ba0-bcab-2a531713b94f	OXFORD	SRX6985554	PRJNA540750
d8b56b69-cacf-4fdf-870c-f87d7323692c	OXFORD	SRX6985555	PRJNA540750
d8df0019-fd8d-4e23-a1ee-0219e878771d	OXFORD	SRX6985556	PRJNA540750
d8fdc447-6c85-42f9-acdb-5a4b3d1b45e6	OXFORD	SRX6985557	PRJNA540750
d94c02d6-9f00-418f-a4a8-629b07ef24e2	OXFORD	SRX6985558	PRJNA540750
d97985f0-cecb-4b0c-9cf1-c78182cd56d6	OXFORD	SRX6985559	PRJNA540750
d98e6fa3-706c-4335-a58b-34b46880551c	OXFORD	SRX6985560	PRJNA540750
34021b14-c736-429c-ad1d-09ca542d1a91	OXFORD	SRX6985561	PRJNA540750
345808bf-a495-4718-97b4-514b7bcbeb9d	OXFORD	SRX6985562	PRJNA540750
347e53d9-86d2-43d1-8982-0f89d7f31591	OXFORD	SRX6985563	PRJNA540750
34c13f56-0b63-4f08-b490-c3f24614e4e5	OXFORD	SRX6985564	PRJNA540750
34c90d1b-f9b5-4a67-9fb7-6ace907aebc8	OXFORD	SRX6985565	PRJNA540750
35795945-3070-4500-8141-42711c82ba0b	OXFORD	SRX6985566	PRJNA540750
36702f7c-78d0-4064-a7eb-ace929e3fbb5	OXFORD	SRX6985567	PRJNA540750
36a7aef5-55ea-44dd-9a58-f6c27653ade0	OXFORD	SRX6985568	PRJNA540750
3701297f-0b2a-40ee-8557-ed3bc8c1b905	OXFORD	SRX6985569	PRJNA540750
371daa0d-568f-4c5a-8876-7f0c8a27829c	OXFORD	SRX6985570	PRJNA540750
377cf2f4-f009-4ca1-be33-fef8776ae548	OXFORD	SRX6985571	PRJNA540750
37ce6e04-01b1-4a88-b8e5-d23aeec6c232	OXFORD	SRX6985572	PRJNA540750
385683eb-156a-40bc-8119-f1acbf204a1b	OXFORD	SRX6985573	PRJNA540750
398f3e01-2f35-4fe8-be6f-86e217cbd0f2	OXFORD	SRX6985574	PRJNA540750
39917b72-4e59-442d-9dfb-e7de9d397a24	OXFORD	SRX6985575	PRJNA540750
39bf6492-282c-4a8a-a849-9c7f544e81c3	OXFORD	SRX6985576	PRJNA540750
3a4b0497-effc-45c0-98b8-9248fe193c38	OXFORD	SRX6985577	PRJNA540750
3a5f1934-3c11-47f3-89f2-5640fc796ba3	OXFORD	SRX6985578	PRJNA540750
3a8f2481-e8a3-4805-b81f-2e123ea81e17	OXFORD	SRX6985579	PRJNA540750
3ac8e22f-029f-47d8-bca9-06289da35550	OXFORD	SRX6985580	PRJNA540750
3ace2797-1fa5-4c6d-990a-8aac23c9a112	OXFORD	SRX6985581	PRJNA540750
3b59e031-155f-49c6-9304-0b013537042c	OXFORD	SRX6985582	PRJNA540750
3bba80a2-7cf5-4e21-abd9-99b361bd9733	OXFORD	SRX6985583	PRJNA540750
3c079c92-435e-4f79-94d9-a9d651653283	OXFORD	SRX6985584	PRJNA540750
3c13a861-11b1-4c6c-8dfc-9d632b3edb22	OXFORD	SRX6985585	PRJNA540750
3c8ed04b-7254-4c23-ad49-e5ce30403178	OXFORD	SRX6985586	PRJNA540750
3cd5eb82-82cf-487e-b896-b53e90df88a7	OXFORD	SRX6985587	PRJNA540750
3ce81188-aecd-40ac-af83-6c68fd9ece14	OXFORD	SRX6985588	PRJNA540750
c3f5775e-8550-42a4-bd82-29df4069ad43	OXFORD	SRX6985589	PRJNA540750
c523e54d-b036-4974-a66b-2ba9b2c99fc2	OXFORD	SRX6985590	PRJNA540750
c5458181-c4c4-420e-808c-6280257a1fba	OXFORD	SRX6985591	PRJNA540750
c5f7412b-0a76-4e3f-a4e7-ae026d173924	OXFORD	SRX6985592	PRJNA540750
c655ee93-d6a5-495e-8b35-4299785430f3	OXFORD	SRX6985593	PRJNA540750
c6bbe5d6-8365-463e-ad03-51c9d9222c5e	OXFORD	SRX6985594	PRJNA540750
c6cce41d-1e35-474b-b2ff-004d4cbf47b6	OXFORD	SRX6985595	PRJNA540750
c6e71725-84c8-4792-9dc1-14ee9f08261c	OXFORD	SRX6985596	PRJNA540750
c6fe6ca7-1e21-48d0-abe0-03d1a0051018	OXFORD	SRX6985597	PRJNA540750
c70835af-9058-4b2c-b0af-e0937411b366	OXFORD	SRX6985598	PRJNA540750
c76e3d88-f523-42c3-9339-92fd7d842281	OXFORD	SRX6985599	PRJNA540750
c7c88b0d-71b9-4b32-8ff5-adc8ac49176e	OXFORD	SRX6985600	PRJNA540750
c83e226c-3d7a-491e-a4a1-ba6ae3b536e9	OXFORD	SRX6985601	PRJNA540750
c85705b5-c4a2-4ac8-9d7a-5306961e8792	OXFORD	SRX6985602	PRJNA540750
c8756f51-b13d-4201-b3e4-b7aa08112101	OXFORD	SRX6985603	PRJNA540750
c8775c08-c194-4976-8d9c-5b06f5fb92f3	OXFORD	SRX6985604	PRJNA540750
c922e475-eeb4-46f9-a446-5d3438924062	OXFORD	SRX6985605	PRJNA540750
c9ac3259-80a2-4413-9239-72bfa1d54d39	OXFORD	SRX6985606	PRJNA540750
c9c37fae-45b5-46b5-a22c-86d39e0dcac8	OXFORD	SRX6985607	PRJNA540750
c9ed3c57-9f06-4f39-a28b-b7beee031279	OXFORD	SRX6985608	PRJNA540750
c9edfd17-673c-483a-b420-e04d09e1f5a4	OXFORD	SRX6985609	PRJNA540750
ca03ae07-72ac-48b6-bf05-d9598ae87e96	OXFORD	SRX6985610	PRJNA540750
ca4e1311-0733-4a6e-b885-88a741c5ec61	OXFORD	SRX6985611	PRJNA540750
cad5823a-069b-48ce-96b3-8db2722f2b4c	OXFORD	SRX6985612	PRJNA540750
cb4300b9-9df9-4b21-99ea-e065e2849fcf	OXFORD	SRX6985613	PRJNA540750
cb9a2550-b2e9-434b-a56a-a13f4bee35a3	OXFORD	SRX6985614	PRJNA540750
cbc95fbd-57e7-4337-a8ba-4fadcfcc6ae2	OXFORD	SRX6985615	PRJNA540750
cbf8a160-b33d-4a22-8862-7676337dcec9	OXFORD	SRX6985616	PRJNA540750
cc018e00-6900-4a1b-a1f6-1e3ee5862953	OXFORD	SRX6985617	PRJNA540750
cc4749b3-a036-4251-b1d6-b39e58991bad	OXFORD	SRX6985618	PRJNA540750
ccd5a695-6aca-4a8c-b586-136eb84d8050	OXFORD	SRX6985619	PRJNA540750
cd89f191-b6b7-47b2-a3e6-f1721dfe6d31	OXFORD	SRX6985620	PRJNA540750
ce2ede84-351b-4cdf-942d-cdd30ddc2d77	OXFORD	SRX6985621	PRJNA540750
ce40052f-a63f-48c9-a3ef-e2a369fb3552	OXFORD	SRX6985622	PRJNA540750
ce4936f2-16dc-4567-aa5c-e65aef56caca	OXFORD	SRX6985623	PRJNA540750
cebb1745-a0f6-4765-9ee7-cb41502a9640	OXFORD	SRX6985624	PRJNA540750
cefcd5c0-66e6-4080-a2f5-78067599a1e1	OXFORD	SRX6985625	PRJNA540750
cf33f2dc-01e3-4e38-8848-0821f31bc52a	OXFORD	SRX6985626	PRJNA540750
cf76275a-46ea-47b6-9695-a37fac2fa3e7	OXFORD	SRX6985627	PRJNA540750
d06ca63d-df5f-4064-b75f-463a1c28f142	OXFORD	SRX6985628	PRJNA540750
d0783044-f45a-46d7-954d-d2ef42a04353	OXFORD	SRX6985629	PRJNA540750
d0910dbe-441f-4910-a0d9-b1ba2996c920	OXFORD	SRX6985630	PRJNA540750
d0a7d503-b2f7-4aad-8c69-c08b2037a336	OXFORD	SRX6985631	PRJNA540750
d0ad4ef1-3c15-4b21-856d-a78190cba12e	OXFORD	SRX6985632	PRJNA540750
d1350738-0581-446c-bdc8-331831d2fdc0	OXFORD	SRX6985633	PRJNA540750
d15064ce-5ff7-402d-b41f-9c8c039dac0d	OXFORD	SRX6985634	PRJNA540750
d16243fc-7112-491c-966d-8691304a121b	OXFORD	SRX6985635	PRJNA540750
d1b15cad-e233-41a1-913c-36376f93e50a	OXFORD	SRX6985636	PRJNA540750
d1e8e6b2-cc75-4da3-ad97-8b18555ca4d4	OXFORD	SRX6985637	PRJNA540750
d215be5f-7cf4-403d-b4c5-652959a87eb7	OXFORD	SRX6985638	PRJNA540750
d21b7479-29b8-486c-8447-19684fe6edc9	OXFORD	SRX6985639	PRJNA540750
d22f4cc9-ad46-4c4d-a59b-d62ade6e1ba5	OXFORD	SRX6985640	PRJNA540750
d2a03bcf-37ff-4875-a77f-8347bf25a870	OXFORD	SRX6985641	PRJNA540750
d2a88368-592b-40c1-ad95-7b901358d55a	OXFORD	SRX6985642	PRJNA540750
d330202e-0b03-451b-bad7-b70d2fdcc1fb	OXFORD	SRX6985643	PRJNA540750
d33ccc17-8f3c-4c6a-b086-4920606293d1	OXFORD	SRX6985644	PRJNA540750
26d49103-a860-4efa-b730-de45482837bc	APHA	ERX11275314	PRJEB26317
4490e1c4-8109-478c-8999-8b396a3ba37d	APHA	ERX11275316	PRJEB26317
7bf6bc3a-7b84-47c9-8b34-791dce82736d	APHA	ERX11275311	PRJEB26317
826ac044-dbf5-4226-b4b9-c3cfe3a9262d	APHA	ERX11275315	PRJEB26317
829e531e-b003-47d9-a6a3-468bc06702f8	APHA	ERX11275311	PRJEB26317
9ce1c22c-2c72-4e6e-8ada-11f9d954fd04	APHA	ERX11275312	PRJEB26317
b04eeca2-1525-45a2-b085-2d0cf3015205	APHA	ERX11275313	PRJEB26317
bab86340-145c-4f51-854d-5b12598019b8	OXFORD	SRR26662938	PRJNA779173
e716c10b-e8c7-4385-a40e-ff488175faeb	APHA	ERX11275315	PRJEB26317
ea91051e-c78d-455c-bc9f-70e55dd459e0	APHA	ERX11275316	PRJEB26317
eda6161d-d79e-4133-9ff5-5a168c78850f	APHA	ERX11275314	PRJEB26317
f3884b80-2577-4e51-b59c-8bc023094571	APHA	ERX11275312	PRJEB26317
